# Supplementary material for: Cecidonius pampeanus, gen. et sp. n.: an overlooked and rare, new gall-inducing micromoth associated with Schinus in southern Brazil (Lepidoptera, Cecidosidae)
Source: Zookeys. 2017 Sep 4;(695):37–74. doi: 10.3897/zookeys.695.13320 (PMC5673834; doi:10.3897/zookeys.695.13320)
Supplement: XML Treatment for Cecidonius [file zookeys.695.13320-treatment1.xml]

<!DOCTYPE tp:taxon-treatment
  PUBLIC "-//TaxonX//DTD Taxonomic Treatment Publishing DTD v0 20100105//EN" "tax-treatment-NSO.dtd">
<tp:taxon-treatment xmlns:tp="http://www.plazi.org/taxpub"><tp:treatment-meta><kwd-group><label>Taxon classification</label><kwd><named-content xmlns:xlink="http://www.w3.org/1999/xlink" content-type="kingdom">Animalia</named-content></kwd><kwd><named-content xmlns:xlink="http://www.w3.org/1999/xlink" content-type="order">Lepidoptera</named-content></kwd><kwd><named-content xmlns:xlink="http://www.w3.org/1999/xlink" content-type="family">Cecidosidae</named-content></kwd></kwd-group><mixed-citation publication-type="journal"><person-group><name><surname>Moreira</surname><given-names>Gilson R.P.</given-names></name><name><surname>Eltz</surname><given-names>Rodrigo P.</given-names></name><name><surname>Pase</surname><given-names>Ramoim B.</given-names></name><name><surname>Silva</surname><given-names>Gabriela T.</given-names></name><name><surname>Bordignon</surname><given-names>Sérgio A.L.</given-names></name><name><surname>Mey</surname><given-names>Wolfram</given-names></name><name><surname>Gonçalves</surname><given-names>Gislene L.</given-names></name></person-group><article-title>
          <italic><tp:taxon-name><tp:taxon-name-part taxon-name-part-type="genus" reg="Cecidonius">Cecidonius</tp:taxon-name-part> <tp:taxon-name-part taxon-name-part-type="species" reg="pampeanus">pampeanus</tp:taxon-name-part></tp:taxon-name></italic>, gen. et sp. n.: an overlooked and rare, new gall-inducing micromoth associated with <italic><tp:taxon-name><tp:taxon-name-part taxon-name-part-type="genus" reg="Schinus">Schinus</tp:taxon-name-part></tp:taxon-name></italic> in southern Brazil (<tp:taxon-name><tp:taxon-name-part taxon-name-part-type="order">Lepidoptera</tp:taxon-name-part></tp:taxon-name>, <tp:taxon-name><tp:taxon-name-part taxon-name-part-type="genus" reg="Cecidosidae">Cecidosidae</tp:taxon-name-part></tp:taxon-name>)</article-title><source>Zookeys</source><day>4</day><month>9</month><year>2017</year><volume>2017</volume><issue>695</issue><fpage>37</fpage><lpage>74</lpage><pub-id pub-id-type="doi">10.3897/zookeys.695.13320</pub-id></mixed-citation></tp:treatment-meta><tp:nomenclature><tp:taxon-name>
              <tp:taxon-name-part taxon-name-part-type="genus" reg="Cecidonius">Cecidonius</tp:taxon-name-part>
              <object-id xmlns:xlink="http://www.w3.org/1999/xlink" content-type="zoobank" xlink:type="simple">http://zoobank.org/5029391A-325F-4BB4-A726-8D5F9FB78476</object-id>
            </tp:taxon-name><tp:taxon-authority>Moreira &amp; Gonçalves</tp:taxon-authority><tp:taxon-status xmlns:xlink="http://www.w3.org/1999/xlink" xlink:type="simple">gen. n.</tp:taxon-status><xref ref-type="fig" rid="F2">Figs 2</xref><xref ref-type="fig" rid="F3">, 3</xref><xref ref-type="fig" rid="F4">, 4</xref><xref ref-type="fig" rid="F5">, 5</xref><xref ref-type="fig" rid="F6">, 6</xref><xref ref-type="fig" rid="F7">, 7</xref><xref ref-type="fig" rid="F8">, 8</xref><xref ref-type="fig" rid="F9">, 9</xref></tp:nomenclature><tp:treatment-sec sec-type="type species" id="SECID0E65AE"><title>Type species.</title><p>
              <italic><tp:taxon-name><tp:taxon-name-part taxon-name-part-type="genus" reg="Cecidonius">Cecidonius</tp:taxon-name-part> <tp:taxon-name-part taxon-name-part-type="species" reg="pampeanus">pampeanus</tp:taxon-name-part></tp:taxon-name></italic> Moreira &amp; Gonçalves, new species</p></tp:treatment-sec><tp:treatment-sec sec-type="diagnosis" id="SECID0EQ6AE"><title>Diagnosis.</title><p>
              <italic><tp:taxon-name><tp:taxon-name-part taxon-name-part-type="genus" reg="Cecidonius">Cecidonius</tp:taxon-name-part></tp:taxon-name></italic> gen. n. bears several adult, pupal, larval, and gall features that in conjunction differentiate it from all cecidosid genera. Unlike other cecidosids, adults of <italic><tp:taxon-name><tp:taxon-name-part taxon-name-part-type="genus" reg="Cecidonius">Cecidonius</tp:taxon-name-part></tp:taxon-name></italic> have lateral cervical sclerites with anterior arms short and posterior ones with distal portion membranous. Females have a long ovipositor, bearing a large oviscapt cone with internal dorsal crest that extends cephalad within the seventh abdominal segment. In particular, they differ from those of the New Zealand <italic><tp:taxon-name><tp:taxon-name-part taxon-name-part-type="genus" reg="Xanadoses">Xanadoses</tp:taxon-name-part></tp:taxon-name></italic> that have a well-developed proboscis and five-segmented maxillary palpus (<xref ref-type="bibr" rid="B30">Hoare and Dugdale 2003</xref>) by having a vestigial proboscis and two-segmented maxillary palpus, among other characters. Unlike all species of the African <italic><tp:taxon-name><tp:taxon-name-part taxon-name-part-type="genus" reg="Scyrotis">Scyrotis</tp:taxon-name-part></tp:taxon-name></italic> that have forewings with four radial veins (<xref ref-type="bibr" rid="B44">Mey 2007</xref>), <italic><tp:taxon-name><tp:taxon-name-part taxon-name-part-type="genus" reg="Cecidonius">Cecidonius</tp:taxon-name-part></tp:taxon-name></italic> has five R-veins. With the exception of <italic><tp:taxon-name><tp:taxon-name-part taxon-name-part-type="genus" reg="Oliera">Oliera</tp:taxon-name-part></tp:taxon-name></italic>, which has small rudiments of galea (<xref ref-type="bibr" rid="B49">Moreira et al. 2012</xref>), other South American cecidosids show no vestiges of such structures. However, adults of <italic><tp:taxon-name><tp:taxon-name-part taxon-name-part-type="genus" reg="Cecidoniu">Cecidoniu</tp:taxon-name-part></tp:taxon-name></italic>s have moderately well-developed galea. Contrary to those of <italic><tp:taxon-name><tp:taxon-name-part taxon-name-part-type="genus" reg="Oliera">Oliera</tp:taxon-name-part></tp:taxon-name></italic> where the maxillary and labial palpi are respectively three- and two-segmented, <italic><tp:taxon-name><tp:taxon-name-part taxon-name-part-type="genus" reg="Cecidonius">Cecidonius</tp:taxon-name-part></tp:taxon-name></italic> has the reverse; that is, two- and three-segmented maxillary and labial palpi, respectively. The pupa of <italic><tp:taxon-name><tp:taxon-name-part taxon-name-part-type="genus" reg="Cecidonius">Cecidonius</tp:taxon-name-part></tp:taxon-name></italic> is unique among all described cecidosids (those of <italic><tp:taxon-name><tp:taxon-name-part taxon-name-part-type="genus" reg="Scyrotis">Scyrotis</tp:taxon-name-part></tp:taxon-name></italic> are unknown), by having a stout and truncate cocoon cutter, flanked at the base by a pair of small, similarly shaped processes. In addition, in <italic><tp:taxon-name><tp:taxon-name-part taxon-name-part-type="genus" reg="Cecidonius">Cecidonius</tp:taxon-name-part></tp:taxon-name></italic> pupae the anterior margin of abdominal terga bear strong, posteriorly directed, transversally aligned spines that are much smaller in other genera. The larva of <italic><tp:taxon-name><tp:taxon-name-part taxon-name-part-type="genus" reg="Cecidonius">Cecidonius</tp:taxon-name-part></tp:taxon-name></italic> is also unique in having long thoracic setae, compared to short abdominal ones. They have two pair of stemmata; there is one in <italic><tp:taxon-name><tp:taxon-name-part taxon-name-part-type="genus" reg="Xanadoses">Xanadoses</tp:taxon-name-part></tp:taxon-name></italic>, and they are absent in other South American genera (larvae of <italic><tp:taxon-name><tp:taxon-name-part taxon-name-part-type="genus" reg="Scyrotis">Scyrotis</tp:taxon-name-part></tp:taxon-name></italic> are also unknown). Their woody, cylindrical galls are also unique, initially developing within swollen stems of <italic><tp:taxon-name><tp:taxon-name-part taxon-name-part-type="genus" reg="Schinus">S.</tp:taxon-name-part> <tp:taxon-name-part taxon-name-part-type="species" reg="weinmannifolius">weinmannifolius</tp:taxon-name-part></tp:taxon-name></italic> in southern Brazil. Later in ontogeny, they rupture the plant stem, thus growing externally. They are dehiscent, falling to the ground where pupation occurs. Contrary to those of <italic><tp:taxon-name><tp:taxon-name-part taxon-name-part-type="genus" reg="Scyrotis">Scyrotis</tp:taxon-name-part></tp:taxon-name></italic> (for detail, see von <xref ref-type="bibr" rid="B55">Noort et al. 2007</xref>), they do not exfoliate from the stem; they detach with their proximal base open, the corresponding orifice being clogged by larval feces.</p></tp:treatment-sec><tp:treatment-sec sec-type="description" id="SECID0ECEAG"><title>Description of adults</title><p>(Figs <xref ref-type="fig" rid="F2">2</xref>–<xref ref-type="fig" rid="F4">4</xref>). Male and female similar in size and color; the body is covered with uniform, faded copper-coloured scales. Small moth, forewing length 4.16–4.58 mm (n = 4). <italic>Head</italic> (Fig. <xref ref-type="fig" rid="F3">3A</xref>): frons and vertex smooth, with sutures weakly developed; vestiture consisting of a pair of latero-dorsal scale tufts curved forward over the frons. Scales slender, lamellar, suberect and scattered over labrum, haustellum, maxillary, and labial palpi. Eyes relatively large, rounded; vertical diameter ~ 2.0x, minimum interocular distance across frons. Antennae median (~ 0.7x length of forewing); scape smooth except for medium dense pecten; flagellum filiform, with slender scales scattered only over dorsal half; ventral half with several elongate sensilla <italic>ca.</italic> 0.7× length of flagellomere. Labrum greatly reduced. Pilifers and mandibles absent. Haustellum moderately developed (~2/3 labial palpi length). Maxillary palpi short, 2-segmented; ratios of segments from base ~1.0:1.4. Labial palpi 3-segmented, bent anteriorly and upward (~2/3 eye width in length); ratio of segments from base ~1.0:1.8:1.6. <italic>Thorax</italic>: Anterior arms of laterocervical sclerites (Fig. <xref ref-type="fig" rid="F3">3B</xref>) short; posterior arms with distal portion weakly melanised. Metafurca (Fig. <xref ref-type="fig" rid="F3">3D, E</xref>) with slender, elongate postero-dorsal apophyses, free from secondary arms; antero-dorsal apodemes <!--PageBreak-->present. Wings (Fig. <xref ref-type="fig" rid="F3">3C</xref>) lanceolate; microtrichia reduced in number; accessory cell present; retinaculum absent. Wing coupling consisting of ~20 frenular scales arising in two to three irregular rows near base of costa. Veins 13 in number, all reaching the margin; L/W index ~2.9; Sc ending near midpoint of wing margin, radius with 5 free branches, M 3-branched, CuA 2-branched, CuA1 and M3 well separated from each other basally, CuP faint distally and not stalked with 1A+2A. Hindwing: ~0.8 forewing in length, L/W index ~2.9; Sc and R stalked and ending distally at midpoint of wing margin, Rs unbranched, M 3-branched, M1 and M2 well separated, CuA 2-branched, CuA1 and M3 well separated, CuP faded, not stalked with 1A+2A. Legs (Fig. <xref ref-type="fig" rid="F3">3F</xref>) with spurs 0-2-4; epiphysis present. Tibial length proportion (anterior / medium / posterior legs) ~ 0.6:0.7:1.0. <italic>Abdomen</italic>: Sternum 2 with broad, U-shaped caudal rim; tergosternal connection absent. Male with remaining pre-genital segments unmodified. Female with abdominal segment A7 ~ 4x the length of A6; caudal margin bearing a dense ring of stout, elongate setae.</p><fig id="F2" position="float" orientation="portrait"><label>Figure 2.</label><caption><p>Pinned-dried <italic><tp:taxon-name><tp:taxon-name-part taxon-name-part-type="genus" reg="Cecidonius">C.</tp:taxon-name-part> <tp:taxon-name-part taxon-name-part-type="species" reg="pampeanus">pampeanus</tp:taxon-name-part></tp:taxon-name></italic> adults, dorsal view: <bold>A</bold> male (holotype, LMCI 188-4) <bold>B</bold> female paratype (LMCI 188-6). Scale bars: 2 mm.</p></caption><graphic xmlns:xlink="http://www.w3.org/1999/xlink" xlink:href="zookeys-695-037-g002.jpg" position="float" orientation="portrait" xlink:type="simple" id="oo_153837.jpg"/></fig><fig id="F3" position="float" orientation="portrait"><label>Figure 3.</label><caption><p>
                  <italic><tp:taxon-name><tp:taxon-name-part taxon-name-part-type="genus" reg="Cecidonius">Cecidonius</tp:taxon-name-part> <tp:taxon-name-part taxon-name-part-type="species" reg="pampeanus">pampeanus</tp:taxon-name-part></tp:taxon-name></italic> adult morphology under light microscopy. <bold>A</bold> head, anterior view <bold>B</bold> lateral cervical sclerites, anterior; <bold>C</bold> fore- and hindwing venation, dorsal <bold>D</bold> metathoracic furcasternum, posterior (closed arrow points to left furcal apophysis) <bold>E</bold> metathoracic furcasternum in detail, lateral (asterisk indicates left furcal apophysis) <bold>F</bold> fore-, median- and hindlegs, from left to right, respectively. Scale bars: 0.25 (<bold>A, D</bold>); 0.1 mm (<bold>B</bold>); 1 mm (<bold>C, F</bold>); 0.2 mm (<bold>E</bold>).</p></caption><graphic xmlns:xlink="http://www.w3.org/1999/xlink" xlink:href="zookeys-695-037-g003.jpg" position="float" orientation="portrait" xlink:type="simple" id="oo_153838.jpg"/></fig><p>
              <bold><italic>Male genitalia</italic></bold> (Fig. <xref ref-type="fig" rid="F4">4A, B</xref>). Uncus moderately bilobed. Socii consisting of a pair of setigerous, dorsally directed lobes. Valva long and slender, with an elongate pectinifer along ventral margin extending ~ distal half-length of valva. Vinculum Y-shaped. Phallus (Fig. <xref ref-type="fig" rid="F4">4B</xref>) simple, slender, and tubular, rosette-like shaped anteriorly; vesica without cornuti. Juxta (Fig. <xref ref-type="fig" rid="F4">4B</xref>) elongate (~ 2/3 phallus length), slender, slightly spatulate distally and encircling phallus caudally. Saccus stout and tubular, ~ 1.3× length of valve.</p><p>
              <bold><italic>Female genitalia</italic></bold> (Fig. <xref ref-type="fig" rid="F4">4C, D</xref>). Oviscapt cone (<italic>sensu</italic> <xref ref-type="bibr" rid="B32">Kristensen 2003</xref>, <xref ref-type="bibr" rid="B63">San Blas and Davis 2013</xref>) present, with internal dorsal crest long, reaching the anterior portion of tergum seven. Anterior apophyses long, extending beyond fifth abdominal segment. Posterior apophyses ~1.5× length of anterior apophyses, and with anteriorly attached apodemes of similar width. Posterior apophyses are caudally fused to form an acute ovipositor, whose apex is compressed and sagittate, the lateral ridge bearing minute serrations. A typical primitive monotrysian reproductive system, with cloaca and vestibulum each bearing a pair of slender apodemes that extend anteriorly within abdominal segment 7; vestibulum without sclerotized structures; ductus and corpus bursae membranous, the latter saculiform, without signum; spermatheca connected to small, saculiform utriculus by a slightly coiled, afferent canal.</p><fig id="F4" position="float" orientation="portrait"><label>Figure 4.</label><caption><p>
                  <italic><tp:taxon-name><tp:taxon-name-part taxon-name-part-type="genus" reg="Cecidonius">Cecidonius</tp:taxon-name-part> <tp:taxon-name-part taxon-name-part-type="species" reg="pampeanus">pampeanus</tp:taxon-name-part></tp:taxon-name></italic> genitalia morphology under light microscopy. <bold>A</bold> schematic representation of male genitalia, lateral view (left valve omitted) <bold>B</bold> dissected male genitalia, ventral, with detached phallus and juxta, on left and right side, respectively <bold>C</bold> female genitalia, dorsal <bold>D</bold> schematic representation of female genitalia, latero-dorsal. Roman numbers indicate abdominal segments. Oviscapt cone is represented in light gray in <bold>D</bold>. Arrows point to the end of left anterior apophysis in <bold>C</bold>, and to the apodeme of posterior apophysis in <bold>D</bold>. Asterisks indicate internal dorsal crest of oviscapt cone in <bold>C</bold> and <bold>D</bold>. Open and closed arrow heads point, respectively, to posterior apophyses and cloacal apodemes in <bold>D</bold>. Abbreviations: <bold>cb</bold> corpus bursae; <bold>cl</bold> cloaca; <bold>co</bold> common oviduct; <bold>sp</bold> spermatheca; <bold>rt</bold> rectum; <bold>vt</bold> vestibulum; <bold>ut</bold> utriculus of spermatheca. Scale bars: 0.25 mm.</p></caption><graphic xmlns:xlink="http://www.w3.org/1999/xlink" xlink:href="zookeys-695-037-g004.jpg" position="float" orientation="portrait" xlink:type="simple" id="oo_153839.jpg"/></fig></tp:treatment-sec><tp:treatment-sec sec-type="etymology" id="SECID0EYKAG"><title>Etymology.</title><p>The genus name is derived from a composition between the Portuguese <italic><tp:taxon-name><tp:taxon-name-part taxon-name-part-type="genus" reg="Cecidia">Cecidia</tp:taxon-name-part></tp:taxon-name></italic> (a gall; from the Greek, <italic>kekídion</italic>) with <italic>Don</italic> (an English nickname). Thus, the generic name means “Don`s gall”, named after Donald Davis from the Smithsonian Institution, USA, in recognition of his great contribution to the development of world lepidopterology, and in particular for having kindly introduced the first author to the study of Neotropical cecidosids a few years ago. The name is to be treated as masculine.</p></tp:treatment-sec><tp:treatment-sec><!--Section generated to contain objects referenced in tp:taxon-treatment.--><fig id="F5" position="float" orientation="portrait"><label>Figure 5.</label><caption><p>
                  <italic><tp:taxon-name><tp:taxon-name-part taxon-name-part-type="genus" reg="Cecidonius">Cecidonius</tp:taxon-name-part> <tp:taxon-name-part taxon-name-part-type="species" reg="pampeanus">pampeanus</tp:taxon-name-part></tp:taxon-name></italic> last larval instar under light microscopy. <bold>A</bold> general schematic representation, lateral view <bold>B, C</bold> head, anterior, and lateral, respectively. Scale bars: 0.5 mm (<bold>A</bold>); 0.2 mm (<bold>B, C</bold>).</p></caption><graphic xmlns:xlink="http://www.w3.org/1999/xlink" xlink:href="zookeys-695-037-g005.jpg" position="float" orientation="portrait" xlink:type="simple" id="oo_153840.jpg"/></fig><fig id="F6" position="float" orientation="portrait"><label>Figure 6.</label><caption><p>Morphology of <italic><tp:taxon-name><tp:taxon-name-part taxon-name-part-type="genus" reg="Cecidonius">C.</tp:taxon-name-part> <tp:taxon-name-part taxon-name-part-type="species" reg="pampeanus">pampeanus</tp:taxon-name-part></tp:taxon-name></italic> first (A, B) and last (C-L) larval instars under scanning electron microscopy. <bold>A</bold> general aspect, lateral view; B, buccal apparatus, anterior <bold>C</bold>, head, latero-dorsal <bold>D</bold> stemmata, lateral; <bold>E</bold>, left antenna, lateral <bold>F</bold> maxilla and labium, antero-lateral <bold>G</bold> labrum and clypeus, latero-dorsal <bold>H</bold> thorax, latero-ventral <bold>I</bold> meso- and metathorax in detail, with aligned setae of different lengths, antero-dorsal <bold>J</bold> second and third abdominal segments, showing tergal calli, latero-dorsal <bold>K</bold> eight abdominal segment in detail, showing aligned secondary setae (arrows) and spiracle, lateral <bold>L</bold> last abdominal segments, ventral. Scale bars: 100 µm (<bold>A, F, G</bold>); 10 µm (<bold>B</bold>); 200 µm (<bold>C</bold>); 50 µm (<bold>D, E, K</bold>); 250 µm (<bold>J</bold>); 1 mm (<bold>H, L</bold>); 0.5 mm (<bold>I</bold>).</p></caption><graphic xmlns:xlink="http://www.w3.org/1999/xlink" xlink:href="zookeys-695-037-g006.jpg" position="float" orientation="portrait" xlink:type="simple" id="oo_153841.jpg"/></fig><fig id="F7" position="float" orientation="portrait"><label>Figure 7.</label><caption><p>
                  <italic><tp:taxon-name><tp:taxon-name-part taxon-name-part-type="genus" reg="Cecidonius">Cecidonius</tp:taxon-name-part> <tp:taxon-name-part taxon-name-part-type="species" reg="pampeanus">pampeanus</tp:taxon-name-part></tp:taxon-name></italic> pupa with light microscopy, under dorsal (<bold>A</bold>), ventral (<bold>B</bold>) and lateral (<bold>C</bold>) views. Scale bar: 1 mm.</p></caption><graphic xmlns:xlink="http://www.w3.org/1999/xlink" xlink:href="zookeys-695-037-g007.jpg" position="float" orientation="portrait" xlink:type="simple" id="oo_153842.jpg"/></fig><fig id="F8" position="float" orientation="portrait"><label>Figure 8.</label><caption><p>
                  <italic><tp:taxon-name><tp:taxon-name-part taxon-name-part-type="genus" reg="Cecidonius">Cecidonius</tp:taxon-name-part> <tp:taxon-name-part taxon-name-part-type="species" reg="pampeanus">pampeanus</tp:taxon-name-part></tp:taxon-name></italic> pupal morphology with scanning electron microscopy. <bold>A, B</bold> head and prothorax, lateral and dorsal views, respectively <bold>C</bold> spiracle of sixth abdominal segment, dorsal <bold>D</bold> subspiracular setae from fourth to sixth abdominal segments, dorsal <bold>E</bold> tergal spines of eighth abdominal segment, lateral (arrow points to partially closed spiracle) <bold>F</bold> spines of tenth abdominal segment, posterior-dorsal. Scale bars: 0.5 mm(<bold>A</bold>); 0.25 mm (<bold>B, C, E</bold>); 0.1 mm (<bold>D, F</bold>).</p></caption><graphic xmlns:xlink="http://www.w3.org/1999/xlink" xlink:href="zookeys-695-037-g008.jpg" position="float" orientation="portrait" xlink:type="simple" id="oo_153843.jpg"/></fig><fig id="F9" position="float" orientation="portrait"><label>Figure 9.</label><caption><p>Natural history of <italic><tp:taxon-name><tp:taxon-name-part taxon-name-part-type="genus" reg="Cecidonius">C.</tp:taxon-name-part> <tp:taxon-name-part taxon-name-part-type="species" reg="pampeanus">pampeanus</tp:taxon-name-part></tp:taxon-name></italic> on <italic><tp:taxon-name><tp:taxon-name-part taxon-name-part-type="genus" reg="Schinus">S.</tp:taxon-name-part> <tp:taxon-name-part taxon-name-part-type="species" reg="weinmannifolius">weinmannifolius</tp:taxon-name-part></tp:taxon-name></italic>. <bold>A</bold> host plant patch at the type locality; <bold>B</bold> young developing galls within swollen stems (asterisks); <bold>C</bold> dissected swollen stem showing developing gall inside (indicated by arrow); <bold>D</bold> transversally sectioned young gall showing second instar larva inside; <bold>E</bold> group of external developing galls on branch; <bold>F</bold> transversally sectioned, full grown gall, showing last instar larva inside; <bold>G</bold> young dehiscent gall; <bold>H</bold> detail of emergence orifice left by adult on distal portion of old, empty gall (pointed by arrow in <bold>J</bold>); <bold>I</bold> detail of young dehiscent gall (arrow in <bold>G</bold>), showing orifice clogged by larval feces (asterisk); <bold>J</bold> old, empty, overwintered gall. Scale bars: 2 mm (<bold>B</bold>); 1 mm (<bold>C, F, G, H, I, J</bold>); 0.5 mm (<bold>D</bold>); 5 mm (<bold>E</bold>).</p></caption><graphic xmlns:xlink="http://www.w3.org/1999/xlink" xlink:href="zookeys-695-037-g009.jpg" position="float" orientation="portrait" xlink:type="simple" id="oo_153844.jpg"/></fig></tp:treatment-sec><ref-list><ref id="B30"><mixed-citation xmlns:xlink="http://www.w3.org/1999/xlink" xlink:type="simple">
          <person-group><name name-style="western"><surname>Hoare</surname><given-names>RJB</given-names></name><name name-style="western"><surname>Dugdale</surname><given-names>JS</given-names></name></person-group> (<year>2003</year>) <article-title>Description of the New Zealand incurvarioid <italic><tp:taxon-name><tp:taxon-name-part taxon-name-part-type="genus">Xanadoses</tp:taxon-name-part> <tp:taxon-name-part taxon-name-part-type="species">nielseni</tp:taxon-name-part></tp:taxon-name></italic>, gen. n., sp. n. and placement in <tp:taxon-name><tp:taxon-name-part taxon-name-part-type="genus">Cecidosidae</tp:taxon-name-part></tp:taxon-name> (<tp:taxon-name><tp:taxon-name-part taxon-name-part-type="order">Lepidoptera</tp:taxon-name-part></tp:taxon-name>).</article-title> <source>Invertebrate Systematics</source> <volume>17</volume>: <fpage>47</fpage>–<lpage>57</lpage>. <ext-link xlink:type="simple" ext-link-type="doi" xlink:href="10.1071/IS02024">https://doi.org/10.1071/IS02024</ext-link></mixed-citation></ref><ref id="B44"><mixed-citation xmlns:xlink="http://www.w3.org/1999/xlink" xlink:type="simple">
          <person-group><name name-style="western"><surname>Mey</surname><given-names>W</given-names></name></person-group> (<year>2007</year>) <article-title><tp:taxon-name><tp:taxon-name-part taxon-name-part-type="genus">Cecidosidae</tp:taxon-name-part></tp:taxon-name> (<tp:taxon-name><tp:taxon-name-part taxon-name-part-type="order">Lepidoptera</tp:taxon-name-part></tp:taxon-name>: <tp:taxon-name><tp:taxon-name-part taxon-name-part-type="superfamily">Incurvarioidea</tp:taxon-name-part></tp:taxon-name>).</article-title> In: <person-group><name name-style="western"><surname>Mey</surname><given-names>W</given-names></name></person-group> (<role>Ed.</role>) <issue-title>The Lepidoptera of the Brandberg Massif in Namibia.</issue-title> <source>Esperiana Memoir</source> <volume>4</volume>: <fpage>31</fpage>–<lpage>48</lpage>.</mixed-citation></ref><ref id="B49"><mixed-citation xmlns:xlink="http://www.w3.org/1999/xlink" xlink:type="simple">
          <person-group><name name-style="western"><surname>Moreira</surname><given-names>GRP</given-names></name><name name-style="western"><surname>Gonçalves</surname><given-names>GL</given-names></name><name name-style="western"><surname>Eltz</surname><given-names>RP</given-names></name><name name-style="western"><surname>San</surname><given-names>Blas G</given-names></name><name name-style="western"><surname>Davis</surname><given-names>DR</given-names></name></person-group> (<year>2012</year>) <article-title>Revalidation of <italic><tp:taxon-name><tp:taxon-name-part taxon-name-part-type="genus">Oliera</tp:taxon-name-part></tp:taxon-name></italic> Brèthes (<tp:taxon-name><tp:taxon-name-part taxon-name-part-type="order">Lepidoptera</tp:taxon-name-part></tp:taxon-name>: <tp:taxon-name><tp:taxon-name-part taxon-name-part-type="genus">Cecidosidae</tp:taxon-name-part></tp:taxon-name>) based on a redescription of <italic><tp:taxon-name><tp:taxon-name-part taxon-name-part-type="genus">O.</tp:taxon-name-part> <tp:taxon-name-part taxon-name-part-type="species">argentinana</tp:taxon-name-part></tp:taxon-name></italic> and DNA analysis of Neotropical cecidosids.</article-title> <source>Zootaxa</source> <volume>3557</volume>: <fpage>1</fpage>–<lpage>19</lpage></mixed-citation></ref><ref id="B55"><mixed-citation xmlns:xlink="http://www.w3.org/1999/xlink" xlink:type="simple">
          <person-group><name name-style="western"><surname>Noort</surname><given-names>S van</given-names></name><name name-style="western"><surname>Stone</surname><given-names>GN</given-names></name><name name-style="western"><surname>Whitehead</surname><given-names>VB</given-names></name><name name-style="western"><surname>Nieves-Aldrey</surname><given-names>J-L</given-names></name></person-group> (<year>2007</year>) <article-title>Biology of <italic><tp:taxon-name><tp:taxon-name-part taxon-name-part-type="genus">Rhoophilus</tp:taxon-name-part> <tp:taxon-name-part taxon-name-part-type="species">loewi</tp:taxon-name-part></tp:taxon-name></italic> (<tp:taxon-name><tp:taxon-name-part taxon-name-part-type="order">Hymenoptera</tp:taxon-name-part></tp:taxon-name>: <tp:taxon-name><tp:taxon-name-part taxon-name-part-type="superfamily">Cynipoidea</tp:taxon-name-part></tp:taxon-name>: <tp:taxon-name><tp:taxon-name-part taxon-name-part-type="family">Cynipidae</tp:taxon-name-part></tp:taxon-name>), with implications for the evolution of inquilinism in gall wasps.</article-title> <source>Biological Journal of the Linnean Society</source> <volume>90</volume>: <fpage>153</fpage>–<lpage>172</lpage>. <ext-link xlink:type="simple" ext-link-type="doi" xlink:href="10.1111/j.1095-8312.2007.00719.x">https://doi.org/10.1111/j.1095-8312.2007.00719.x</ext-link></mixed-citation></ref><ref id="B32"><mixed-citation xmlns:xlink="http://www.w3.org/1999/xlink" xlink:type="simple">
          <person-group><name name-style="western"><surname>Kristensen</surname><given-names>NP</given-names></name></person-group> (<year>2003</year>) <article-title>Skeleton and muscles: adults.</article-title> In: <person-group><name name-style="western"><surname>Kristensen</surname><given-names>NP</given-names></name></person-group> (<role>Ed.</role>) <issue-title>Lepidoptera: Moths and Butterflies, vol.</issue-title> <source>2: Morphology, Physiology, and Development. Handbook of zoology 4(36), Walter de Gruyter, Berlin</source>, <fpage>39</fpage>–<lpage>131</lpage>. <ext-link xlink:type="simple" ext-link-type="doi" xlink:href="10.1515/9783110893724.39">https://doi.org/10.1515/9783110893724.39</ext-link></mixed-citation></ref><ref id="B63"><mixed-citation xmlns:xlink="http://www.w3.org/1999/xlink" xlink:type="simple">
          <person-group><name name-style="western"><surname>San Blas</surname><given-names>G</given-names></name><name name-style="western"><surname>Davis</surname><given-names>DR</given-names></name></person-group> (<year>2013</year>) <article-title>Redescription of <italic><tp:taxon-name><tp:taxon-name-part taxon-name-part-type="genus">Dicranoses</tp:taxon-name-part> <tp:taxon-name-part taxon-name-part-type="species">capsulife</tp:taxon-name-part></tp:taxon-name></italic>x Kieffer and Jörgensen (<tp:taxon-name><tp:taxon-name-part taxon-name-part-type="order">Lepidoptera</tp:taxon-name-part></tp:taxon-name>: <tp:taxon-name><tp:taxon-name-part taxon-name-part-type="genus">Cecidosidae</tp:taxon-name-part></tp:taxon-name>) with description of the immature stages and biology.</article-title> <source>Zootaxa</source> <volume>3682</volume>: <fpage>371</fpage>–<lpage>384</lpage>. <ext-link xlink:type="simple" ext-link-type="doi" xlink:href="10.11646/zootaxa.3682.2.9">https://doi.org/10.11646/zootaxa.3682.2.9</ext-link></mixed-citation></ref></ref-list></tp:taxon-treatment>
