# Supplementary material for: Cecidonius pampeanus, gen. et sp. n.: an overlooked and rare, new gall-inducing micromoth associated with Schinus in southern Brazil (Lepidoptera, Cecidosidae)
Source: Zookeys. 2017 Sep 4;(695):37–74. doi: 10.3897/zookeys.695.13320 (PMC5673834; doi:10.3897/zookeys.695.13320)
Supplement: XML Treatment for Cecidonius pampeanus [file zookeys.695.13320-treatment2.xml]

<!DOCTYPE tp:taxon-treatment
  PUBLIC "-//TaxonX//DTD Taxonomic Treatment Publishing DTD v0 20100105//EN" "tax-treatment-NSO.dtd">
<tp:taxon-treatment xmlns:tp="http://www.plazi.org/taxpub"><tp:treatment-meta><kwd-group><label>Taxon classification</label><kwd><named-content xmlns:xlink="http://www.w3.org/1999/xlink" content-type="kingdom">Animalia</named-content></kwd><kwd><named-content xmlns:xlink="http://www.w3.org/1999/xlink" content-type="order">Lepidoptera</named-content></kwd><kwd><named-content xmlns:xlink="http://www.w3.org/1999/xlink" content-type="family">Cecidosidae</named-content></kwd></kwd-group><mixed-citation publication-type="journal"><person-group><name><surname>Moreira</surname><given-names>Gilson R.P.</given-names></name><name><surname>Eltz</surname><given-names>Rodrigo P.</given-names></name><name><surname>Pase</surname><given-names>Ramoim B.</given-names></name><name><surname>Silva</surname><given-names>Gabriela T.</given-names></name><name><surname>Bordignon</surname><given-names>Sérgio A.L.</given-names></name><name><surname>Mey</surname><given-names>Wolfram</given-names></name><name><surname>Gonçalves</surname><given-names>Gislene L.</given-names></name></person-group><article-title>
          <italic><tp:taxon-name><tp:taxon-name-part taxon-name-part-type="genus" reg="Cecidonius">Cecidonius</tp:taxon-name-part> <tp:taxon-name-part taxon-name-part-type="species" reg="pampeanus">pampeanus</tp:taxon-name-part></tp:taxon-name></italic>, gen. et sp. n.: an overlooked and rare, new gall-inducing micromoth associated with <italic><tp:taxon-name><tp:taxon-name-part taxon-name-part-type="genus" reg="Schinus">Schinus</tp:taxon-name-part></tp:taxon-name></italic> in southern Brazil (<tp:taxon-name><tp:taxon-name-part taxon-name-part-type="order">Lepidoptera</tp:taxon-name-part></tp:taxon-name>, <tp:taxon-name><tp:taxon-name-part taxon-name-part-type="genus" reg="Cecidosidae">Cecidosidae</tp:taxon-name-part></tp:taxon-name>)</article-title><source>Zookeys</source><day>4</day><month>9</month><year>2017</year><volume>2017</volume><issue>695</issue><fpage>37</fpage><lpage>74</lpage><pub-id pub-id-type="doi">10.3897/zookeys.695.13320</pub-id></mixed-citation></tp:treatment-meta><tp:nomenclature><tp:taxon-name>
              <tp:taxon-name-part taxon-name-part-type="genus" reg="Cecidonius">Cecidonius</tp:taxon-name-part>
              <tp:taxon-name-part taxon-name-part-type="species" reg="pampeanus">pampeanus</tp:taxon-name-part>
              <object-id xmlns:xlink="http://www.w3.org/1999/xlink" content-type="zoobank" xlink:type="simple">http://zoobank.org/15DA6F09-4BF7-45CD-B25A-26DF60EDC383</object-id>
            </tp:taxon-name><tp:taxon-authority>Moreira &amp; Gonçalves</tp:taxon-authority><tp:taxon-status xmlns:xlink="http://www.w3.org/1999/xlink" xlink:type="simple">sp. n.</tp:taxon-status><xref ref-type="fig" rid="F2">Figs 2</xref><xref ref-type="fig" rid="F3">, 3</xref><xref ref-type="fig" rid="F4">, 4</xref><xref ref-type="fig" rid="F5">, 5</xref><xref ref-type="fig" rid="F6">, 6</xref><xref ref-type="fig" rid="F7">, 7</xref><xref ref-type="fig" rid="F8">, 8</xref><xref ref-type="fig" rid="F9">, 9</xref><!--PageBreak--><!--PageBreak--></tp:nomenclature><tp:treatment-sec sec-type="diagnosis" id="SECID0EUNAG"><title>Diagnosis.</title><p>As discussed for the monotypic genus.</p></tp:treatment-sec><tp:treatment-sec sec-type="description" id="SECID0EZNAG"><title>Description of adults.</title><p>As described for the monotypic genus.</p></tp:treatment-sec><tp:treatment-sec sec-type="type material" id="SECID0E5NAG"><title>Type material.</title><p>Brazil: Old grass field, private farm belonging to Antonio Malta, Coxilha das Lombas, <named-content xmlns:xlink="http://www.w3.org/1999/xlink" content-type="dwc:verbatimCoordinates" xlink:type="simple"><named-content content-type="geo-json" specific-use="{&#34;type&#34;:&#34;Point&#34;,&#34;coordinates&#34;:[-50.611111,-30.029444]}" id="NCID0EHOAG" xlink:type="simple">30°01'46"S, 50°36'40"W</named-content></named-content>, 86m, Santo Antônio da Patrulha Municipality, Rio Grande do Sul State (<abbrev xmlns:xlink="http://www.w3.org/1999/xlink" xlink:title="Rio Grande do Sul" id="ABBRID0EMOAG" xlink:type="simple">RS</abbrev>), Brazil; G.R.P. Moreira, H. A.Vargas, R. Brito &amp; S.A.L. Bordignon; 29.V.2012, pinned-dry preserved adults, reared by the first author from dehiscent galls collected on the ground around patches of <italic><tp:taxon-name><tp:taxon-name-part taxon-name-part-type="genus" reg="Schinus">Schinus</tp:taxon-name-part> <tp:taxon-name-part taxon-name-part-type="species" reg="weinmannifolius">weinmannifolius</tp:taxon-name-part></tp:taxon-name></italic> Mart. ex Engl. plants. Holotype ♂: LMCI 188-4, emerged on 9.XI.2012; donated to DZUP (33.342). Paratypes: 1♂ (LMCI 188-7), emerged on 21.XI.2012, donated to DZUP (33.352); 1♀ (LMCI 188-6), with genitalia on slide (GRPM 50-127), emerged on 19.XI.2012, donated to DZUP (33.362).</p><p>Additional specimens used for morphological descriptions, with the same collection data as the type material: 1♂ (LMCI 188-5), emerged on 18.XI.2012, mounted on three slides in Canada balsam, genitalia (GRPM 50-124), head and thorax (GRPM 50-125) and wings (GRPM 50-126); three pupae (LMCI 188-8), three last instar larvae (LMCI 188-11), and several galls, dissected from galls induced on <italic><tp:taxon-name><tp:taxon-name-part taxon-name-part-type="genus" reg="Schinus">S.</tp:taxon-name-part> <tp:taxon-name-part taxon-name-part-type="species" reg="weinmannifolius">weinmannifolius</tp:taxon-name-part></tp:taxon-name></italic> plants, fixed in Dietrich’ fluid and preserved in 70% ethanol; two last instar larvae, mounted similarly on slides (GRPM 50-128 and 129).</p></tp:treatment-sec><tp:treatment-sec sec-type="etymology" id="SECID0EIPAG"><title>Etymology.</title><p>The epithet refers to Pampa, a biogeographic province within the Chacoan subregion (<italic>sensu</italic> <xref ref-type="bibr" rid="B52">Morrone 2006</xref>), predominantly composed of grasslands, and where <italic><tp:taxon-name><tp:taxon-name-part taxon-name-part-type="genus" reg="Cecidonius">C.</tp:taxon-name-part> <tp:taxon-name-part taxon-name-part-type="species" reg="pampeanus">pampeanus</tp:taxon-name-part></tp:taxon-name></italic> was first found.</p></tp:treatment-sec><tp:treatment-sec sec-type="description" id="SECID0E6PAG"><title>Description of immature stages.</title><p>
              <italic>Larva</italic> (Figs <xref ref-type="fig" rid="F5">5</xref>, <xref ref-type="fig" rid="F6">6</xref>, <xref ref-type="fig" rid="F9">9D, F</xref>): With five larval instars, which can be separated from each other by the head capsule width.</p><fig id="F5" position="float" orientation="portrait"><label>Figure 5.</label><caption><p>
                  <italic><tp:taxon-name><tp:taxon-name-part taxon-name-part-type="genus" reg="Cecidonius">Cecidonius</tp:taxon-name-part> <tp:taxon-name-part taxon-name-part-type="species" reg="pampeanus">pampeanus</tp:taxon-name-part></tp:taxon-name></italic> last larval instar under light microscopy. <bold>A</bold> general schematic representation, lateral view <bold>B, C</bold> head, anterior, and lateral, respectively. Scale bars: 0.5 mm (<bold>A</bold>); 0.2 mm (<bold>B, C</bold>).</p></caption><graphic xmlns:xlink="http://www.w3.org/1999/xlink" xlink:href="zookeys-695-037-g005.jpg" position="float" orientation="portrait" xlink:type="simple" id="oo_153840.jpg"/></fig><p>
              <italic>First instar</italic> (Fig. <xref ref-type="fig" rid="F6">6A, B</xref>). Head capsule width (average + standard error) = 0.066+0.009 mm; body length = 0.570+0.058 mm, n = 4. Head yellowish brown, with chewing mouthparts. Stemmata absent; antennae reduced, located close to mandibles; labrum subquadrate, with three pairs of minute setae; mandibles well developed, with four cusps along distal margin; maxilla with palpus and galea poorly developed; spinneret well developed, tubular; labial palpus one-segmented, bearing an apical sensillum. Thorax and abdomen creamy-white, cylindrical and U-shaped, with no developed primary setae; prothoracic shield, thoracic legs, prolegs, and abdominal calli absent.</p><fig id="F6" position="float" orientation="portrait"><label>Figure 6.</label><caption><p>Morphology of <italic><tp:taxon-name><tp:taxon-name-part taxon-name-part-type="genus" reg="Cecidonius">C.</tp:taxon-name-part> <tp:taxon-name-part taxon-name-part-type="species" reg="pampeanus">pampeanus</tp:taxon-name-part></tp:taxon-name></italic> first (A, B) and last (C-L) larval instars under scanning electron microscopy. <bold>A</bold> general aspect, lateral view; B, buccal apparatus, anterior <bold>C</bold>, head, latero-dorsal <bold>D</bold> stemmata, lateral; <bold>E</bold>, left antenna, lateral <bold>F</bold> maxilla and labium, antero-lateral <bold>G</bold> labrum and clypeus, latero-dorsal <bold>H</bold> thorax, latero-ventral <bold>I</bold> meso- and metathorax in detail, with aligned setae of different lengths, antero-dorsal <bold>J</bold> second and third abdominal segments, showing tergal calli, latero-dorsal <bold>K</bold> eight abdominal segment in detail, showing aligned secondary setae (arrows) and spiracle, lateral <bold>L</bold> last abdominal segments, ventral. Scale bars: 100 µm (<bold>A, F, G</bold>); 10 µm (<bold>B</bold>); 200 µm (<bold>C</bold>); 50 µm (<bold>D, E, K</bold>); 250 µm (<bold>J</bold>); 1 mm (<bold>H, L</bold>); 0.5 mm (<bold>I</bold>).</p></caption><graphic xmlns:xlink="http://www.w3.org/1999/xlink" xlink:href="zookeys-695-037-g006.jpg" position="float" orientation="portrait" xlink:type="simple" id="oo_153841.jpg"/></fig><!--PageBreak--><p>
              <italic>Second instar</italic> (Fig. <xref ref-type="fig" rid="F9">9D</xref>). Similar in shape and color to fifth instar; head capsule width = 0.160+0.004 mm; body length = 1.060 + 0.134 mm, n = 3.</p><p>
              <italic>Third instar</italic>. Similar in shape and color to fifth instar; head capsule width = 0.217+0.005 mm; body length = 2.078 + 0.052 mm, n = 3.</p><p>
              <italic>Fourth instar</italic>. Similar in shape and color to fifth instar; head capsule width = 0.452+0.017 mm; body length = 3.990 + 0.700 mm, n = 4.</p><p>
              <italic>Fifth instar</italic> (Figs <xref ref-type="fig" rid="F5">5</xref>, <xref ref-type="fig" rid="F6">6C–L</xref>, <xref ref-type="fig" rid="F9">9F</xref>). Head capsule width = 0.898+0.031 mm; body length = 7.190 + 1.722 mm, n = 5. Head yellowish brown, with anterior margin orange-brown and lateral margin convex; frontoclypeus subtriangular, well-marked by pigmented adfrontal sutures, extending to apex of epicranial notch. Two well-developed, latero-located stemmata; antennae 2-segmented, with five sensilla, four short and one ~5x longer the others; labrum slightly bilobed, with three pairs of setae on distal margin; mandible well developed with four cusps along distal margin and one seta basally on external surface; maxilla with palpus and galea reduced; spinneret tubular to conical; labial palpus one-segmented, with well-developed apical seta. Chaetotaxy consisting of 14 pairs of setae: F group unisetose; C group unisetose; A group trisetose; AF group unisetose; P group bisetose, reduced in length; S group trisetose, one reduced in length; SS group trisetose.</p><p>Thorax (T) and abdomen (A) creamy-white, cylindrical, slightly curved, covered with microtrichia. Prothoracic shield light yellowish; thoracic legs and abdominal prolegs absent; abdominal segments A2 to A7 with well-developed calli, located on posterior margin of terga. A10 composed of three lobes, one dorsal and two latero-ventral. Circular spiracles without elevated peritreme, laterally on T1, A1–8. Thoracic segments surrounded by short setae interspersed with long ones (~5x longer). T1 with 12 pairs of setae: D group bisetose; XD unisetose; SD unisetose, outside prothoracic shield; L group trisetose, anterior to spiracle; SV group trisetose; MV unisetose; V unisetose. T2-3 with 10 pairs of setae: D group bisetose; SD bisetose; MSD unisetose; L group bisetose; SV group bisetose; V unisetose.</p><p>Abdominal segments (<abbrev xmlns:xlink="http://www.w3.org/1999/xlink" xlink:title="abdominal segments" id="ABBRID0E2UAG" xlink:type="simple">AB</abbrev>) with only short setae that are more or less aligned on the middle region of each segment, which are tentatively named. AB1-7 with 6 pairs of setae: D group bisetose; L group trisetose, posterior to spiracles; V unisetose. AB8 with 8 pairs of setae: D group bisetose; SD group unisetose; L group tetrasetose, posterior to spiracles; V unisetose. AB9 with 5 pairs of setae: D group unisetose; SD group unisetose; L group unisetose; SV unisetose; V unisetose. A10 with six pairs of setae: D group bisetose; SD group unisetose; SV trisetose.</p><p>
              <italic>Pupa</italic> (Figs <xref ref-type="fig" rid="F7">7</xref>, <xref ref-type="fig" rid="F8">8</xref>). Length = 6.44+0.52 mm; n = 3. Yellowish brown, with head, thorax, and abdominal spines becoming dark brown near adult emergence (Fig. <xref ref-type="fig" rid="F7">7C</xref>). Head with frontal process (gall-cutter) formed by three processes; one large, inverted U-shaped, located in the centre, which is flanked at the base by the other two that are ~5x shorter than the central one, directed laterally and slightly bent to the anterior side (Figs <xref ref-type="fig" rid="F7">7</xref>, <xref ref-type="fig" rid="F8">8A, B</xref>). Antennae narrow, long, slightly surpassing forewing apex; prothorax a narrow transverse band between head and mesothorax; hindwings concealed by forewings, reaching posterior margin of sternum A6; pro- and mesothoracic legs <!--PageBreak-->extended to A4 and A5, respectively; metathoracic legs reaching beyond forewing apex on segment A7 (Fig. <xref ref-type="fig" rid="F7">7</xref>). Frons and lateral portion of vertex with two pairs of setae each; tergum T2 with a pair of latero-dorsal setae; tergum T3 with a single seta on each side. Abdominal segments with central region covered by microtrichia; A2–9 with a transverse band of stout spines (Fig. <xref ref-type="fig" rid="F8">8E</xref>), near anterior margin of terga; tergum A10 with a pair of acute processes on posterior margin (Fig. <xref ref-type="fig" rid="F8">8F</xref>). Abdominal setae slightly shorter than thoracic, arranged in three rows (dorsal, supra- and subspiracular); one dorsal pair on segments A1–8; one supra-spiracular pair on segments A2–8; four subspiracular <!--PageBreak--><!--PageBreak-->pairs on segments A3–6 (Fig. <xref ref-type="fig" rid="F8">8D</xref>); seven subspiracular pairs on A7-8; six pairs latero-ventrally on A10; spiracles with slightly elevated peritreme, laterally on A2–8, spiracle on A8 partially closed.</p><fig id="F7" position="float" orientation="portrait"><label>Figure 7.</label><caption><p>
                  <italic><tp:taxon-name><tp:taxon-name-part taxon-name-part-type="genus" reg="Cecidonius">Cecidonius</tp:taxon-name-part> <tp:taxon-name-part taxon-name-part-type="species" reg="pampeanus">pampeanus</tp:taxon-name-part></tp:taxon-name></italic> pupa with light microscopy, under dorsal (<bold>A</bold>), ventral (<bold>B</bold>) and lateral (<bold>C</bold>) views. Scale bar: 1 mm.</p></caption><graphic xmlns:xlink="http://www.w3.org/1999/xlink" xlink:href="zookeys-695-037-g007.jpg" position="float" orientation="portrait" xlink:type="simple" id="oo_153842.jpg"/></fig><fig id="F8" position="float" orientation="portrait"><label>Figure 8.</label><caption><p>
                  <italic><tp:taxon-name><tp:taxon-name-part taxon-name-part-type="genus" reg="Cecidonius">Cecidonius</tp:taxon-name-part> <tp:taxon-name-part taxon-name-part-type="species" reg="pampeanus">pampeanus</tp:taxon-name-part></tp:taxon-name></italic> pupal morphology with scanning electron microscopy. <bold>A, B</bold> head and prothorax, lateral and dorsal views, respectively <bold>C</bold> spiracle of sixth abdominal segment, dorsal <bold>D</bold> subspiracular setae from fourth to sixth abdominal segments, dorsal <bold>E</bold> tergal spines of eighth abdominal segment, lateral (arrow points to partially closed spiracle) <bold>F</bold> spines of tenth abdominal segment, posterior-dorsal. Scale bars: 0.5 mm(<bold>A</bold>); 0.25 mm (<bold>B, C, E</bold>); 0.1 mm (<bold>D, F</bold>).</p></caption><graphic xmlns:xlink="http://www.w3.org/1999/xlink" xlink:href="zookeys-695-037-g008.jpg" position="float" orientation="portrait" xlink:type="simple" id="oo_153843.jpg"/></fig></tp:treatment-sec><tp:treatment-sec sec-type="natural history" id="SECID0ESYAG"><title>Natural history.</title><p>The unilocular, club-shaped, green galls of <italic><tp:taxon-name><tp:taxon-name-part taxon-name-part-type="genus" reg="Cecidonius">C.</tp:taxon-name-part> <tp:taxon-name-part taxon-name-part-type="species" reg="pampeanus">pampeanus</tp:taxon-name-part></tp:taxon-name></italic> develop initially enclosed within swollen stems of <italic><tp:taxon-name><tp:taxon-name-part taxon-name-part-type="genus" reg="Schinus">S.</tp:taxon-name-part> <tp:taxon-name-part taxon-name-part-type="species" reg="weinmannifolius">weinmannifolius</tp:taxon-name-part></tp:taxon-name></italic> branches (Fig. <xref ref-type="fig" rid="F9">9B, C</xref>). Later on in ontogeny, they erupt from the stem surface, either as isolated units or in small groups, and may reach a few tens per branch (Fig. <xref ref-type="fig" rid="F9">9F</xref>). The larval chamber is almost cylindrical in shape (maximum length = 7.99+0.58 mm; n = 6), and transverse to the stem axis. The external wall is shallow and thinner distally, formed as an expansion of the wood tissue under the bark (Fig. <xref ref-type="fig" rid="F9">9D–F</xref>). During the last larval instar, <italic><tp:taxon-name><tp:taxon-name-part taxon-name-part-type="genus" reg="Cecidonius">C.</tp:taxon-name-part> <tp:taxon-name-part taxon-name-part-type="species" reg="pampeanus">pampeanus</tp:taxon-name-part></tp:taxon-name></italic> galls have their wall somewhat annealed and ruptured at the base (Fig. <xref ref-type="fig" rid="F9">9G</xref>), when they fall freely to the ground containing the larva inside. The basal orifice left on these galls consequently is clogged by feces (Fig. <xref ref-type="fig" rid="F9">9I</xref>). These are continually deposited, then dry and solidify at the bottom of the gall chamber. After falling, the gall progressively dries up, turning a dark brown color (Fig. <xref ref-type="fig" rid="F9">9J</xref>). The external part may appear rotted in some old galls, when thin, longitudinally aligned groves are found on the gall surface. Like <italic><tp:taxon-name><tp:taxon-name-part taxon-name-part-type="genus" reg="Oliera">O.</tp:taxon-name-part> <tp:taxon-name-part taxon-name-part-type="species" reg="argentinana">argentinana</tp:taxon-name-part></tp:taxon-name></italic> galls (<xref ref-type="bibr" rid="B49">Moreira et al. 2012</xref>), those of <italic><tp:taxon-name><tp:taxon-name-part taxon-name-part-type="genus" reg="Cecidonius">C.</tp:taxon-name-part> <tp:taxon-name-part taxon-name-part-type="species" reg="pampeanus">pampeanus</tp:taxon-name-part></tp:taxon-name></italic> also lack an operculum. With the action of the frontal process and body contortions, the pupa opens an irregular orifice on the distal, weaker wall (Fig. <xref ref-type="fig" rid="F9">9H</xref>). By continuing these movements and anchoring the body laterally with its abdominal spines, the pupa pushes itself partially out of the gall. During this process, the anterior portion of the exuviae is split, allowing adult emergence. In all cases of adult emergence followed under laboratory conditions, the anterior part of the pupal exuviae (head and thorax) was found protruding to the outside, while the posterior third remained in the chamber.</p><fig id="F9" position="float" orientation="portrait"><label>Figure 9.</label><caption><p>Natural history of <italic><tp:taxon-name><tp:taxon-name-part taxon-name-part-type="genus" reg="Cecidonius">C.</tp:taxon-name-part> <tp:taxon-name-part taxon-name-part-type="species" reg="pampeanus">pampeanus</tp:taxon-name-part></tp:taxon-name></italic> on <italic><tp:taxon-name><tp:taxon-name-part taxon-name-part-type="genus" reg="Schinus">S.</tp:taxon-name-part> <tp:taxon-name-part taxon-name-part-type="species" reg="weinmannifolius">weinmannifolius</tp:taxon-name-part></tp:taxon-name></italic>. <bold>A</bold> host plant patch at the type locality; <bold>B</bold> young developing galls within swollen stems (asterisks); <bold>C</bold> dissected swollen stem showing developing gall inside (indicated by arrow); <bold>D</bold> transversally sectioned young gall showing second instar larva inside; <bold>E</bold> group of external developing galls on branch; <bold>F</bold> transversally sectioned, full grown gall, showing last instar larva inside; <bold>G</bold> young dehiscent gall; <bold>H</bold> detail of emergence orifice left by adult on distal portion of old, empty gall (pointed by arrow in <bold>J</bold>); <bold>I</bold> detail of young dehiscent gall (arrow in <bold>G</bold>), showing orifice clogged by larval feces (asterisk); <bold>J</bold> old, empty, overwintered gall. Scale bars: 2 mm (<bold>B</bold>); 1 mm (<bold>C, F, G, H, I, J</bold>); 0.5 mm (<bold>D</bold>); 5 mm (<bold>E</bold>).</p></caption><graphic xmlns:xlink="http://www.w3.org/1999/xlink" xlink:href="zookeys-695-037-g009.jpg" position="float" orientation="portrait" xlink:type="simple" id="oo_153844.jpg"/></fig><p>Field collections carried out during five consecutive years at the type locality indicated that <italic><tp:taxon-name><tp:taxon-name-part taxon-name-part-type="genus" reg="Cecidonius">C.</tp:taxon-name-part> <tp:taxon-name-part taxon-name-part-type="species" reg="pampeanus">pampeanus</tp:taxon-name-part></tp:taxon-name></italic> is a univoltine species, larvae growing during the summer when young galls are seen on <italic><tp:taxon-name><tp:taxon-name-part taxon-name-part-type="genus" reg="Schinus">S.</tp:taxon-name-part> <tp:taxon-name-part taxon-name-part-type="species" reg="weinmannifolius">weinmannifolius</tp:taxon-name-part></tp:taxon-name></italic> stems. Fully developed galls containing last instar larvae have been collected mainly during autumn. Based on several dissections of galls on the ground that were field collected during the winter, it can be inferred that the species overwinters in the larval stage, pupation occurring in spring, and adults emerging later on. This time of the year coincides with full vegetative activity of <italic><tp:taxon-name><tp:taxon-name-part taxon-name-part-type="genus" reg="Schinus">S.</tp:taxon-name-part> <tp:taxon-name-part taxon-name-part-type="species" reg="weinmannifolius">weinmannifolius</tp:taxon-name-part></tp:taxon-name></italic> host plants, including production of new sprouts. In the populations of <italic><tp:taxon-name><tp:taxon-name-part taxon-name-part-type="genus" reg="Schinus">S.</tp:taxon-name-part> <tp:taxon-name-part taxon-name-part-type="species" reg="weinmannifolius">weinmannifolius</tp:taxon-name-part></tp:taxon-name></italic> located in the study area, several plants can be attacked by <italic><tp:taxon-name><tp:taxon-name-part taxon-name-part-type="genus" reg="Cecidonius">C.</tp:taxon-name-part> <tp:taxon-name-part taxon-name-part-type="species" reg="pampeanus">pampeanus</tp:taxon-name-part></tp:taxon-name></italic>, and many branches within a patch of plants can bear galls induced by them. Under severe attack by <italic><tp:taxon-name><tp:taxon-name-part taxon-name-part-type="genus" reg="Cecidonius">C.</tp:taxon-name-part> <tp:taxon-name-part taxon-name-part-type="species" reg="pampeanus">pampeanus</tp:taxon-name-part></tp:taxon-name></italic>, <italic><tp:taxon-name><tp:taxon-name-part taxon-name-part-type="genus" reg="Schinus">S.</tp:taxon-name-part> <tp:taxon-name-part taxon-name-part-type="species" reg="weinmannifolius">weinmannifolius</tp:taxon-name-part></tp:taxon-name></italic> stems may wilt, die, and then fall, but the underground portion may stay alive. Under low gall densities, however, the aerial portion of plants stay green throughout the year, the signs of detached galls appearing as small, cylindrical craters on their stem surface.</p><p>In the populations studied here, <italic><tp:taxon-name><tp:taxon-name-part taxon-name-part-type="genus" reg="Cecidonius">C.</tp:taxon-name-part> <tp:taxon-name-part taxon-name-part-type="species" reg="pampeanus">pampeanus</tp:taxon-name-part></tp:taxon-name></italic> larvae are only common to find in yearly stages, within those galls still under the bark. Free-living larvae are rarely found in the external galls. These are severely attacked by unidentified parasitoids belonging either to <italic><tp:taxon-name><tp:taxon-name-part taxon-name-part-type="genus" reg="Lyrcus">Lyrcus</tp:taxon-name-part></tp:taxon-name></italic> Walker (<tp:taxon-name><tp:taxon-name-part taxon-name-part-type="family">Pteromalidae</tp:taxon-name-part></tp:taxon-name>) or to <italic><tp:taxon-name><tp:taxon-name-part taxon-name-part-type="genus" reg="Allorhogas">Allorhogas</tp:taxon-name-part></tp:taxon-name></italic> Gahan (<tp:taxon-name><tp:taxon-name-part taxon-name-part-type="family">Braconidae</tp:taxon-name-part></tp:taxon-name>), whose taxonomy and biology will be treated in detail elsewhere. Larvae of <italic><tp:taxon-name><tp:taxon-name-part taxon-name-part-type="genus" reg="Lyrcus">Lyrcus</tp:taxon-name-part></tp:taxon-name></italic> are ectopara<!--PageBreak-->sitoids found singly attached to <italic><tp:taxon-name><tp:taxon-name-part taxon-name-part-type="genus" reg="Cecidonius">C.</tp:taxon-name-part> <tp:taxon-name-part taxon-name-part-type="species" reg="pampeanus">pampeanus</tp:taxon-name-part></tp:taxon-name></italic> larvae inside the galls (Fig. <xref ref-type="fig" rid="F10">10A</xref>). They suck the internal contains of larvae, killing them and leaving only their exoskeletons intact. These parasitoids pupate inside <italic><tp:taxon-name><tp:taxon-name-part taxon-name-part-type="genus" reg="Cecidonius">C.</tp:taxon-name-part> <tp:taxon-name-part taxon-name-part-type="species" reg="pampeanus">pampeanus</tp:taxon-name-part></tp:taxon-name></italic> galls (Fig. <xref ref-type="fig" rid="F10">10B</xref>), which do not have their main shape changed, but turn a dark brown colour. In this case, galls stay attached to the stems for a longer time compared to ones free of parasitoids. After emergence, adults of <italic><tp:taxon-name><tp:taxon-name-part taxon-name-part-type="genus" reg="Lyrcus">Lyrcus</tp:taxon-name-part></tp:taxon-name></italic> open a characteristic, small orifice on the distal portion of the gall (Fig. <xref ref-type="fig" rid="F10">10C</xref>), through which they leave. By contrast, larvae of <italic><tp:taxon-name><tp:taxon-name-part taxon-name-part-type="genus" reg="Allorhogas">Allorhogas</tp:taxon-name-part></tp:taxon-name></italic> are gregarious and inquilines. They modify <italic><tp:taxon-name><tp:taxon-name-part taxon-name-part-type="genus" reg="Cecidonius">C.</tp:taxon-name-part> <tp:taxon-name-part taxon-name-part-type="species" reg="pampeanus">pampeanus</tp:taxon-name-part></tp:taxon-name></italic> galls, inducing production of additional tissue. When initially viewed externally in this case, <italic><tp:taxon-name><tp:taxon-name-part taxon-name-part-type="genus" reg="Cecidonius">C.</tp:taxon-name-part> <tp:taxon-name-part taxon-name-part-type="species" reg="pampeanus">pampeanus</tp:taxon-name-part></tp:taxon-name></italic> galls appear partially surrounded by this type of tissue (Fig. <xref ref-type="fig" rid="F10">10E</xref>). Later in ontogeny they are completely involved by such tissues, turning into globular, pinkish, large galls (up to 3.2 cm in diameter; n = 8) that last much longer in the field and promptly call attention (Fig. <xref ref-type="fig" rid="F10">10D, F</xref>). These galls are multilocular; larvae of inquilines are found individually in several chambers within (Fig. <xref ref-type="fig" rid="F10">10G</xref>). Pupation also occurs inside galls, that then dry up and turn dark brown; adults of inquilines leave through small circular orifices that are found on the gall surface (Fig. <xref ref-type="fig" rid="F10">10H</xref>).</p><fig id="F10" position="float" orientation="portrait"><label>Figure 10.</label><caption><p>
                  <tp:taxon-name><tp:taxon-name-part taxon-name-part-type="order">Hymenoptera</tp:taxon-name-part></tp:taxon-name> fauna associated with <italic><tp:taxon-name><tp:taxon-name-part taxon-name-part-type="genus" reg="Cecidonius">C.</tp:taxon-name-part> <tp:taxon-name-part taxon-name-part-type="species" reg="pampeanus">pampeanus</tp:taxon-name-part></tp:taxon-name></italic> galls. <bold>A</bold> transversally sectioned, externally developing gall, showing inside a larva of <italic><tp:taxon-name><tp:taxon-name-part taxon-name-part-type="genus" reg="Cecidonius">C.</tp:taxon-name-part> <tp:taxon-name-part taxon-name-part-type="species" reg="pampeanus">pampeanus</tp:taxon-name-part></tp:taxon-name></italic> (asterisk) with attached larva (arrow) of <italic><tp:taxon-name><tp:taxon-name-part taxon-name-part-type="genus" reg="Lyrcus">Lyrcus</tp:taxon-name-part></tp:taxon-name></italic> sp. (<tp:taxon-name><tp:taxon-name-part taxon-name-part-type="family">Pteromalidae</tp:taxon-name-part></tp:taxon-name>) <bold>B</bold> transversally sectioned, dried gall, with pupa of <italic><tp:taxon-name><tp:taxon-name-part taxon-name-part-type="genus" reg="Lyrcus">Lyrcus</tp:taxon-name-part></tp:taxon-name></italic> (arrow), after consumption of <italic><tp:taxon-name><tp:taxon-name-part taxon-name-part-type="genus" reg="Cecidonius">C.</tp:taxon-name-part> <tp:taxon-name-part taxon-name-part-type="species" reg="pampeanus">pampeanus</tp:taxon-name-part></tp:taxon-name></italic> larva <bold>C</bold> dried and empty attached galls showing orifices of emergence left by adults of <italic><tp:taxon-name><tp:taxon-name-part taxon-name-part-type="genus" reg="Lyrcus">Lyrcus</tp:taxon-name-part></tp:taxon-name></italic> <bold>D</bold> young, erupting, free of inquiline and adjacent inquiline attacked (<italic><tp:taxon-name><tp:taxon-name-part taxon-name-part-type="genus" reg="Allorhogas">Allorhogas</tp:taxon-name-part></tp:taxon-name></italic> sp., <tp:taxon-name><tp:taxon-name-part taxon-name-part-type="family">Braconidae</tp:taxon-name-part></tp:taxon-name>) galls, indicated respectively by open arrow and asterisk <bold>E</bold> young galls of <italic><tp:taxon-name><tp:taxon-name-part taxon-name-part-type="genus" reg="Cecidonius">C.</tp:taxon-name-part> <tp:taxon-name-part taxon-name-part-type="species" reg="pampeanus">pampeanus</tp:taxon-name-part></tp:taxon-name></italic> (arrows) partially involved with gall tissue induced by inquilines <bold>F</bold> variation in size among <italic><tp:taxon-name><tp:taxon-name-part taxon-name-part-type="genus" reg="Allorhogas">Allorhogas</tp:taxon-name-part></tp:taxon-name></italic> galls early attacked <bold>G</bold> a full-developed inquiline-attacked gall showing larvae and pupae in cameras inside <bold>H</bold> senescent <italic><tp:taxon-name><tp:taxon-name-part taxon-name-part-type="genus" reg="Allorhogas">Allorhogas</tp:taxon-name-part></tp:taxon-name></italic> gall showing orifices of emergence (arrows) left by adults. Scale bars: 1 mm (<bold>A, B, D, F</bold>); 5 mm (<bold>C</bold>); 0.5 mm (<bold>E, G, H</bold>).</p></caption><graphic xmlns:xlink="http://www.w3.org/1999/xlink" xlink:href="zookeys-695-037-g010.jpg" position="float" orientation="portrait" xlink:type="simple" id="oo_153845.jpg"/></fig></tp:treatment-sec><tp:treatment-sec sec-type="distribution" id="SECID0ENIBG"><title>Host-plant and distribution.</title><p>Galls of <italic><tp:taxon-name><tp:taxon-name-part taxon-name-part-type="genus" reg="Cecidonius">C.</tp:taxon-name-part> <tp:taxon-name-part taxon-name-part-type="species" reg="pampeanus">pampeanus</tp:taxon-name-part></tp:taxon-name></italic> have been found only on branches of <italic><tp:taxon-name><tp:taxon-name-part taxon-name-part-type="genus" reg="Schinus">Schinus</tp:taxon-name-part> <tp:taxon-name-part taxon-name-part-type="species" reg="weinmannifolius">weinmannifolius</tp:taxon-name-part></tp:taxon-name></italic> Mart. ex Engl. (<tp:taxon-name><tp:taxon-name-part taxon-name-part-type="family">Anacardiaceae</tp:taxon-name-part></tp:taxon-name>). This is a small shrub (up to 50-cm tall), originally found scattered in open savannas (Fig. <xref ref-type="fig" rid="F9">9A</xref>), hill tops and forest borders of southern South America, including central and south Bra<!--PageBreak-->zil, Paraguay, northeast Argentina and Uruguay (<xref ref-type="bibr" rid="B3">Barkley 1957</xref>, <xref ref-type="bibr" rid="B35">Luz 2011</xref>). However, populations of <italic><tp:taxon-name><tp:taxon-name-part taxon-name-part-type="genus" reg="Schinus">S.</tp:taxon-name-part> <tp:taxon-name-part taxon-name-part-type="species" reg="weinmannifolius">weinmannifolius</tp:taxon-name-part></tp:taxon-name></italic> bearing galls of <italic><tp:taxon-name><tp:taxon-name-part taxon-name-part-type="genus" reg="Cecidonius">C.</tp:taxon-name-part> <tp:taxon-name-part taxon-name-part-type="species" reg="pampeanus">pampeanus</tp:taxon-name-part></tp:taxon-name></italic> were found only in Rio Grande do Sul, the southernmost state of Brazil, particularly in the surroundings of Porto Alegre city (Fig. <xref ref-type="fig" rid="F11">11A</xref>) in the eastern limit of the Pampean province within the Chaco biogeographic region (<italic>sensu</italic> <xref ref-type="bibr" rid="B52">Morrone 2006</xref>). This region, also known as the Southeastern Highlands, since it reaches higher elevations than the remaining Pampean areas, includes several low-elevation hills (up to 300 m) that are more or less interwoven with fragments of semi-deciduous forests, herbaceous and shrub vegetation and single-layer grasslands, forming a mosaic. In this area a few, isolated, populations of <italic><tp:taxon-name><tp:taxon-name-part taxon-name-part-type="genus" reg="Schinus">S.</tp:taxon-name-part> <tp:taxon-name-part taxon-name-part-type="species" reg="weinmannifolius">weinmannifolius</tp:taxon-name-part></tp:taxon-name></italic> were found either as isolated plants or forming small patches (up to 3m in diameter), primarily located on hilltops and hill slopes, and a few scattered in the single-layer grasslands that prevail in the lower elevation areas.</p><fig id="F11" position="float" orientation="portrait"><label>Figure 11.</label><caption><p>Geographic distribution and genetic variation among populations of <italic><tp:taxon-name><tp:taxon-name-part taxon-name-part-type="genus" reg="Cecidonius">C.</tp:taxon-name-part> <tp:taxon-name-part taxon-name-part-type="species" reg="pampeanus">pampeanus</tp:taxon-name-part></tp:taxon-name></italic> within Rio Grande do Sul State, Brazil; <bold>A</bold> localities of populations studied (see Suppl. material <xref ref-type="supplementary-material" rid="S3">3</xref> for exact geographic coordinates and elevations) <bold>B</bold> evolutionary relationships of <abbrev xmlns:xlink="http://www.w3.org/1999/xlink" xlink:title="cytochrome oxidase subunit I" id="ABBRID0ECMBG" xlink:type="simple">COI</abbrev> haplotypes across ten populations. The circles represent haplotypes; the diameter is proportional to the frequency in 60 analyzed individuals. Small red circles indicate intermediate vectors. Transversal bars represent mutational steps. Numbers in parentheses correspond to localities in the map (<bold>A</bold>) <bold>C</bold> correlation between pairwise geographic distance and estimates of gene flow (φST) (P&lt;0.05).</p></caption><graphic xmlns:xlink="http://www.w3.org/1999/xlink" xlink:href="zookeys-695-037-g011.jpg" position="float" orientation="portrait" xlink:type="simple" id="oo_153846.jpg"/></fig><p>Little is known about the biology or natural history of <italic><tp:taxon-name><tp:taxon-name-part taxon-name-part-type="genus" reg="Schinus">S.</tp:taxon-name-part> <tp:taxon-name-part taxon-name-part-type="species" reg="weinmannifolius">weinmannifolius</tp:taxon-name-part></tp:taxon-name></italic>. Although also found as isolated individuals, it usually forms small patches of plants, particularly in sandy soils. Preliminary field observations suggest that <italic><tp:taxon-name><tp:taxon-name-part taxon-name-part-type="genus" reg="Schinus">S.</tp:taxon-name-part> <tp:taxon-name-part taxon-name-part-type="species" reg="weinmannifolius">weinmannifolius</tp:taxon-name-part></tp:taxon-name></italic> is perennial, having a subterraneous habit of growth, forming stolons that grow just <!--PageBreak--><!--PageBreak-->below ground and from which new sprouts emerge every year, starting in spring. At the type locality, the first flowers appear during November and the flowering season may last until March; fruits are found on plants from December to May. There is ap<!--PageBreak-->parently little if any vegetative growth during the winter, which is also the season when the aerial parts of <italic><tp:taxon-name><tp:taxon-name-part taxon-name-part-type="genus" reg="Schinus">S.</tp:taxon-name-part> <tp:taxon-name-part taxon-name-part-type="species" reg="weinmannifolius">weinmannifolius</tp:taxon-name-part></tp:taxon-name></italic> plants may wilt and die.</p></tp:treatment-sec><tp:treatment-sec sec-type="Population genetic structure" id="SECID0EXNBG"><title>Population genetic structure.</title><p>Inferences on the genetic variability of <italic><tp:taxon-name><tp:taxon-name-part taxon-name-part-type="genus" reg="Cecidonius">C.</tp:taxon-name-part> <tp:taxon-name-part taxon-name-part-type="species" reg="pampeanus">pampeanus</tp:taxon-name-part></tp:taxon-name></italic> resulted from 42 (3%) variable sites. Overall, haplotype (Hd) and nucleotide diversity (π) were 0.92±0.01 and 0.0007±0.0009, respectively (Table <xref ref-type="table" rid="T2">2</xref>). Individual populations presented Hd from 0.33 to 0.73 (P9 and P10, respectively) and π from 0.002 to 0.0013 (P9 and P10, respectively). A total of 14 haplotypes were found in <!--PageBreak-->ten populations (Table <xref ref-type="table" rid="T2">2</xref>; Fig. <xref ref-type="fig" rid="F11">11B</xref>). We found only one haplotype in each in P1 to P5; therefore, standard diversity indices and neutrality tests were not performed. From P6 to P9 two haplotypes per site were observed; P10 presented three haplotypes, the highest diversity. Except for H1 and H9, which were shared between P5/P6 and P9/P10 respectively, all were unique to each locality (Fig. <xref ref-type="fig" rid="F11">11B</xref>). Characterization of pairwise gene flow based on the F<sub>ST</sub> index indicated significantly high levels of genetic structure in populations of <italic><tp:taxon-name><tp:taxon-name-part taxon-name-part-type="genus" reg="Cecidonius">C.</tp:taxon-name-part> <tp:taxon-name-part taxon-name-part-type="species" reg="pampeanus">pampeanus</tp:taxon-name-part></tp:taxon-name></italic>. Overall, F<sub>ST</sub> ranged from 0.55 to 1 (P &lt; 0.05) (Table <xref ref-type="table" rid="T3">3</xref>). The lowest level observed was 0.20, between P5 and P6, not significant (P &gt; 0.05). Spatial genetic structure assessed by the correlation between genetic and geographic distances indicated a significant pattern of isolation by distance for the ten populations (r = 0.74, P &lt; 0.01) (Fig. <xref ref-type="fig" rid="F11">11C</xref>). Quantitative differentiation based on two groups of comparison reinforced the structure by distance pattern (Suppl. material <xref ref-type="supplementary-material" rid="S2">2</xref>). Both analyses (Jacuí River as a barrier and geographic distance) found similar values of F<sub>ST</sub> (0.97; P &lt; 0.001). However, when we grouped P2 with the cluster formed by P4 to P10 the divergence among groups was lower (46.45%; P &lt; 0.001) than when we grouped it with P1 and P3 (58.73%; P &lt; 0.001). Similarly, the divergence among populations within groups decreased from the first to the second scenario (51%, P &lt; 0.01; 39.15%, P &lt; 0.001, respectively).</p><table-wrap id="T3" position="float" orientation="portrait"><label>Table 3.</label><caption><p>Pairwise estimates of gene flow based on φ-statistics (φ<sub>ST</sub>) for cytochrome oxidase subunit I mitochondrial sequences in nine populations <italic><tp:taxon-name><tp:taxon-name-part taxon-name-part-type="genus" reg="Cecidonius">C.</tp:taxon-name-part> <tp:taxon-name-part taxon-name-part-type="species" reg="pampeanus">pampeanus</tp:taxon-name-part></tp:taxon-name></italic>. All comparisons were statistically significant (P &lt; 0.05), except the value in bold.</p></caption><table id="TID0EBDAG" rules="all"><tbody><tr><th rowspan="1" colspan="1"/><th rowspan="1" colspan="1">Capão do Valo</th><th rowspan="1" colspan="1">Belvedere</th><th rowspan="1" colspan="1">Santo Amaro</th><th rowspan="1" colspan="1">Morro São Maximiano</th><th rowspan="1" colspan="1">Morro do Osso</th><th rowspan="1" colspan="1">Morro da Tapera</th><th rowspan="1" colspan="1">Morro Santana</th><th rowspan="1" colspan="1">Morro da Extrema</th><th rowspan="1" colspan="1">Lombas de Viamão</th><th rowspan="1" colspan="1">Lombas de SantoAntônio</th></tr><tr><td rowspan="1" colspan="1">Capão do Valo</td><td rowspan="1" colspan="1">–</td><td rowspan="1" colspan="1"/><td rowspan="1" colspan="1"/><td rowspan="1" colspan="1"/><td rowspan="1" colspan="1"/><td rowspan="1" colspan="1"/><td rowspan="1" colspan="1"/><td rowspan="1" colspan="1"/><td rowspan="1" colspan="1"/><td rowspan="1" colspan="1"/></tr><tr><td rowspan="1" colspan="1">Belvedere</td><td rowspan="1" colspan="1">1.0000</td><td rowspan="1" colspan="1">–</td><td rowspan="1" colspan="1"/><td rowspan="1" colspan="1"/><td rowspan="1" colspan="1"/><td rowspan="1" colspan="1"/><td rowspan="1" colspan="1"/><td rowspan="1" colspan="1"/><td rowspan="1" colspan="1"/><td rowspan="1" colspan="1"/></tr><tr><td rowspan="1" colspan="1">Santo Amaro</td><td rowspan="1" colspan="1">1.0000</td><td rowspan="1" colspan="1">1.0000</td><td rowspan="1" colspan="1">–</td><td rowspan="1" colspan="1"/><td rowspan="1" colspan="1"/><td rowspan="1" colspan="1"/><td rowspan="1" colspan="1"/><td rowspan="1" colspan="1"/><td rowspan="1" colspan="1"/><td rowspan="1" colspan="1"/></tr><tr><td rowspan="1" colspan="1">Morro São Maximiano</td><td rowspan="1" colspan="1">1.0000</td><td rowspan="1" colspan="1">1.0000</td><td rowspan="1" colspan="1">1.0000</td><td rowspan="1" colspan="1">–</td><td rowspan="1" colspan="1"/><td rowspan="1" colspan="1"/><td rowspan="1" colspan="1"/><td rowspan="1" colspan="1"/><td rowspan="1" colspan="1"/><td rowspan="1" colspan="1"/></tr><tr><td rowspan="1" colspan="1">Morro do Osso</td><td rowspan="1" colspan="1">1.0000</td><td rowspan="1" colspan="1">1.0000</td><td rowspan="1" colspan="1">1.0000</td><td rowspan="1" colspan="1">1.0000</td><td rowspan="1" colspan="1">–</td><td rowspan="1" colspan="1"/><td rowspan="1" colspan="1"/><td rowspan="1" colspan="1"/><td rowspan="1" colspan="1"/><td rowspan="1" colspan="1"/></tr><tr><td rowspan="1" colspan="1">Morro da Tapera</td><td rowspan="1" colspan="1">0.9846</td><td rowspan="1" colspan="1">0.9636</td><td rowspan="1" colspan="1">0.9875</td><td rowspan="1" colspan="1">0.9200</td><td rowspan="1" colspan="1">
                      <bold>0.2000</bold>
                    </td><td rowspan="1" colspan="1">–</td><td rowspan="1" colspan="1"/><td rowspan="1" colspan="1"/><td rowspan="1" colspan="1"/><td rowspan="1" colspan="1"/></tr><tr><td rowspan="1" colspan="1">MorroSantana</td><td rowspan="1" colspan="1">0.9814</td><td rowspan="1" colspan="1">0.9583</td><td rowspan="1" colspan="1">0.9848</td><td rowspan="1" colspan="1">0.9166</td><td rowspan="1" colspan="1">0.6666</td><td rowspan="1" colspan="1">0.5500</td><td rowspan="1" colspan="1">–</td><td rowspan="1" colspan="1"/><td rowspan="1" colspan="1"/><td rowspan="1" colspan="1"/></tr><tr><td rowspan="1" colspan="1">Morro da Extrema</td><td rowspan="1" colspan="1">0.9818</td><td rowspan="1" colspan="1">0.9538</td><td rowspan="1" colspan="1">0.9853</td><td rowspan="1" colspan="1">0.8800</td><td rowspan="1" colspan="1">0.8000</td><td rowspan="1" colspan="1">0.6909</td><td rowspan="1" colspan="1">0.7466</td><td rowspan="1" colspan="1">–</td><td rowspan="1" colspan="1"/><td rowspan="1" colspan="1"/></tr><tr><td rowspan="1" colspan="1">Lombas de Viamão</td><td rowspan="1" colspan="1">0.9906</td><td rowspan="1" colspan="1">0.9787</td><td rowspan="1" colspan="1">0.9923</td><td rowspan="1" colspan="1">0.9565</td><td rowspan="1" colspan="1">0.9411</td><td rowspan="1" colspan="1">0.8631</td><td rowspan="1" colspan="1">0.8695</td><td rowspan="1" colspan="1">0.8000</td><td rowspan="1" colspan="1">–</td><td rowspan="1" colspan="1"/></tr><tr><td rowspan="1" colspan="1">Lombas de Santo Antônio</td><td rowspan="1" colspan="1">0.9682</td><td rowspan="1" colspan="1">0.9276</td><td rowspan="1" colspan="1">0.9740</td><td rowspan="1" colspan="1">0.8521</td><td rowspan="1" colspan="1">0.8000</td><td rowspan="1" colspan="1">0.7368</td><td rowspan="1" colspan="1">0.7652</td><td rowspan="1" colspan="1">0.6285</td><td rowspan="1" colspan="1">0.5600</td><td rowspan="1" colspan="1">–</td></tr></tbody></table></table-wrap><p>Finally, analysis of demographic history by mismatch distribution indicated an overall multimodal pattern for <italic><tp:taxon-name><tp:taxon-name-part taxon-name-part-type="genus" reg="Cecidonius">C.</tp:taxon-name-part> <tp:taxon-name-part taxon-name-part-type="species" reg="pampeanus">pampeanus</tp:taxon-name-part></tp:taxon-name></italic> that is not compatible with a scenario of recent demographic expansion (Suppl. material <xref ref-type="supplementary-material" rid="S4">4</xref>). Single population analysis indicated a unimodal pattern, particularly for P9 that showed a possible scenario of expansion. In addition, overall neutrality tests yielded positive and non-significant values for all indices with respect to neutral expectations (Table <xref ref-type="table" rid="T2">2</xref>). Single populations presented positive values, except P7 that showed negative values (but non-significant) for some parameters (i.e., Tajima´s D and Fu and Li’s D and F) and P9, that presented all negative (but non-significant) values.</p><table-wrap id="T2" position="float" orientation="portrait"><label>Table 2.</label><caption><p>Summary of genetic variability of ten populations of <tp:taxon-name><tp:taxon-name-part taxon-name-part-type="genus" reg="Cecidonius">C.</tp:taxon-name-part> <tp:taxon-name-part taxon-name-part-type="species" reg="pampeanus">pampeanus</tp:taxon-name-part></tp:taxon-name> based on mitochondrial DNA sequences. Populations (<abbrev xmlns:xlink="http://www.w3.org/1999/xlink" xlink:title="Populations" id="ABBRID0ES4BG" xlink:type="simple">Pop</abbrev>) are as follows: Capão do Valo (<abbrev xmlns:xlink="http://www.w3.org/1999/xlink" xlink:title="Capão do Valo" id="ABBRID0EW4BG" xlink:type="simple">CV</abbrev>), Belvedere (<abbrev xmlns:xlink="http://www.w3.org/1999/xlink" xlink:title="Belvedere" id="ABBRID0E14BG" xlink:type="simple">Bel.</abbrev>), Santo Amaro (<abbrev xmlns:xlink="http://www.w3.org/1999/xlink" xlink:title="Santo Amaro" id="ABBRID0E54BG" xlink:type="simple">SA</abbrev>), Morro São Maximiliano (<abbrev xmlns:xlink="http://www.w3.org/1999/xlink" xlink:title="Morro São Maximiliano" id="ABBRID0EC5BG" xlink:type="simple">MSM</abbrev>), Morro do Osso (<abbrev xmlns:xlink="http://www.w3.org/1999/xlink" xlink:title="Morro do Osso" id="ABBRID0EG5BG" xlink:type="simple">MO</abbrev>), Morro da Tapera (<abbrev xmlns:xlink="http://www.w3.org/1999/xlink" xlink:title="Morro da Tapera" id="ABBRID0EK5BG" xlink:type="simple">MT</abbrev>), Morro Santana (<abbrev xmlns:xlink="http://www.w3.org/1999/xlink" xlink:title="Morro Santana" id="ABBRID0EO5BG" xlink:type="simple">MS</abbrev>), Morro da Extrema (<abbrev xmlns:xlink="http://www.w3.org/1999/xlink" xlink:title="Morro da Extrema" id="ABBRID0ES5BG" xlink:type="simple">ME</abbrev>), Lombas de Viamão (<abbrev xmlns:xlink="http://www.w3.org/1999/xlink" xlink:title="Lombas de Viamão" id="ABBRID0EW5BG" xlink:type="simple">LV</abbrev>) and Lombas de Sto. Antonio (<abbrev xmlns:xlink="http://www.w3.org/1999/xlink" xlink:title="Lombas de Sto. Antonio" id="ABBRID0E15BG" xlink:type="simple">LSA</abbrev>). Numbers from 1 to 14 indicate number of haplotypes found in each population. Hd, haplotype diversity; π, nucleotide diversity. Neutrality tests performed: Tajima´s (D); Fu and Li’s (D and F); Fu's (Fs). Asterisks indicate significant values, P &lt; 0.05.</p></caption><table id="TID0E3UAG" rules="all"><tbody><tr><th rowspan="3" colspan="1">
                      <abbrev xmlns:xlink="http://www.w3.org/1999/xlink" xlink:title="Populations" id="ABBRID0EH6BG" xlink:type="simple">Pop</abbrev>.</th><th rowspan="2" colspan="14">Haplotypes</th><th rowspan="2" colspan="1"/><th rowspan="3" colspan="1">π</th><th rowspan="1" colspan="4">Neutrality tests</th></tr><tr><th rowspan="1" colspan="1">Tajima’s</th><th rowspan="1" colspan="2">Fu and Li’s</th><th rowspan="1" colspan="1">Fu´s</th></tr><tr><th rowspan="1" colspan="1">1</th><th rowspan="1" colspan="1">2</th><th rowspan="1" colspan="1">3</th><th rowspan="1" colspan="1">4</th><th rowspan="1" colspan="1">5</th><th rowspan="1" colspan="1">6</th><th rowspan="1" colspan="1">7</th><th rowspan="1" colspan="1">8</th><th rowspan="1" colspan="1">9</th><th rowspan="1" colspan="1">10</th><th rowspan="1" colspan="1">11</th><th rowspan="1" colspan="1">12</th><th rowspan="1" colspan="1">13</th><th rowspan="1" colspan="1">14</th><th rowspan="1" colspan="1">Hd</th><th rowspan="1" colspan="1">D</th><th rowspan="1" colspan="1">D</th><th rowspan="1" colspan="1">F</th><th rowspan="1" colspan="1">Fs</th></tr><tr><td rowspan="1" colspan="1">
                      <abbrev xmlns:xlink="http://www.w3.org/1999/xlink" xlink:title="Capão do Valo" id="ABBRID0EBCAI" xlink:type="simple">CV</abbrev>
                    </td><td rowspan="1" colspan="1"/><td rowspan="1" colspan="1"/><td rowspan="1" colspan="1"/><td rowspan="1" colspan="1"/><td rowspan="1" colspan="1"/><td rowspan="1" colspan="1"/><td rowspan="1" colspan="1"/><td rowspan="1" colspan="1"/><td rowspan="1" colspan="1"/><td rowspan="1" colspan="1"/><td rowspan="1" colspan="1"/><td rowspan="1" colspan="1"/><td rowspan="1" colspan="1">X</td><td rowspan="1" colspan="1"/><td rowspan="1" colspan="1">0.00</td><td rowspan="1" colspan="1">0.0000</td><td rowspan="1" colspan="1">–</td><td rowspan="1" colspan="1">–</td><td rowspan="1" colspan="1">–</td><td rowspan="1" colspan="1">–</td></tr><tr><td rowspan="1" colspan="1">
                      <abbrev xmlns:xlink="http://www.w3.org/1999/xlink" xlink:title="Belvedere" id="ABBRID0EGEAI" xlink:type="simple">Bel</abbrev>.</td><td rowspan="1" colspan="1"/><td rowspan="1" colspan="1"/><td rowspan="1" colspan="1"/><td rowspan="1" colspan="1"/><td rowspan="1" colspan="1"/><td rowspan="1" colspan="1"/><td rowspan="1" colspan="1"/><td rowspan="1" colspan="1"/><td rowspan="1" colspan="1"/><td rowspan="1" colspan="1"/><td rowspan="1" colspan="1"/><td rowspan="1" colspan="1">X</td><td rowspan="1" colspan="1"/><td rowspan="1" colspan="1"/><td rowspan="1" colspan="1">0.00</td><td rowspan="1" colspan="1">0.0000</td><td rowspan="1" colspan="1">–</td><td rowspan="1" colspan="1">–</td><td rowspan="1" colspan="1">–</td><td rowspan="1" colspan="1">–</td></tr><tr><td rowspan="1" colspan="1">
                      <abbrev xmlns:xlink="http://www.w3.org/1999/xlink" xlink:title="Santo Amaro" id="ABBRID0ELGAI" xlink:type="simple">SA</abbrev>
                    </td><td rowspan="1" colspan="1"/><td rowspan="1" colspan="1"/><td rowspan="1" colspan="1"/><td rowspan="1" colspan="1"/><td rowspan="1" colspan="1"/><td rowspan="1" colspan="1"/><td rowspan="1" colspan="1"/><td rowspan="1" colspan="1"/><td rowspan="1" colspan="1"/><td rowspan="1" colspan="1"/><td rowspan="1" colspan="1"/><td rowspan="1" colspan="1"/><td rowspan="1" colspan="1"/><td rowspan="1" colspan="1">X</td><td rowspan="1" colspan="1">0.00</td><td rowspan="1" colspan="1">0.0000</td><td rowspan="1" colspan="1">–</td><td rowspan="1" colspan="1">–</td><td rowspan="1" colspan="1">–</td><td rowspan="1" colspan="1">–</td></tr><tr><td rowspan="1" colspan="1">
                      <abbrev xmlns:xlink="http://www.w3.org/1999/xlink" xlink:title="Morro São Maximiliano" id="ABBRID0EQIAI" xlink:type="simple">MSM</abbrev>
                    </td><td rowspan="1" colspan="1"/><td rowspan="1" colspan="1">X</td><td rowspan="1" colspan="1"/><td rowspan="1" colspan="1"/><td rowspan="1" colspan="1"/><td rowspan="1" colspan="1"/><td rowspan="1" colspan="1"/><td rowspan="1" colspan="1"/><td rowspan="1" colspan="1"/><td rowspan="1" colspan="1"/><td rowspan="1" colspan="1"/><td rowspan="1" colspan="1"/><td rowspan="1" colspan="1"/><td rowspan="1" colspan="1"/><td rowspan="1" colspan="1">0.00</td><td rowspan="1" colspan="1">0.0000</td><td rowspan="1" colspan="1">–</td><td rowspan="1" colspan="1">–</td><td rowspan="1" colspan="1">–</td><td rowspan="1" colspan="1">–</td></tr><tr><td rowspan="1" colspan="1">
                      <abbrev xmlns:xlink="http://www.w3.org/1999/xlink" xlink:title="Morro do Osso" id="ABBRID0EVKAI" xlink:type="simple">MO</abbrev>
                    </td><td rowspan="1" colspan="1">X</td><td rowspan="1" colspan="1"/><td rowspan="1" colspan="1"/><td rowspan="1" colspan="1"/><td rowspan="1" colspan="1"/><td rowspan="1" colspan="1"/><td rowspan="1" colspan="1"/><td rowspan="1" colspan="1"/><td rowspan="1" colspan="1"/><td rowspan="1" colspan="1"/><td rowspan="1" colspan="1"/><td rowspan="1" colspan="1"/><td rowspan="1" colspan="1"/><td rowspan="1" colspan="1"/><td rowspan="1" colspan="1">0.00</td><td rowspan="1" colspan="1">0.0000</td><td rowspan="1" colspan="1">–</td><td rowspan="1" colspan="1">–</td><td rowspan="1" colspan="1">–</td><td rowspan="1" colspan="1">–</td></tr><tr><td rowspan="1" colspan="1">
                      <abbrev xmlns:xlink="http://www.w3.org/1999/xlink" xlink:title="Morro da Tapera" id="ABBRID0E1MAI" xlink:type="simple">MT</abbrev>
                    </td><td rowspan="1" colspan="1">X</td><td rowspan="1" colspan="1"/><td rowspan="1" colspan="1"/><td rowspan="1" colspan="1"/><td rowspan="1" colspan="1">X</td><td rowspan="1" colspan="1"/><td rowspan="1" colspan="1"/><td rowspan="1" colspan="1"/><td rowspan="1" colspan="1"/><td rowspan="1" colspan="1"/><td rowspan="1" colspan="1"/><td rowspan="1" colspan="1"/><td rowspan="1" colspan="1"/><td rowspan="1" colspan="1"/><td rowspan="1" colspan="1">0.53</td><td rowspan="1" colspan="1">0.0004</td><td rowspan="1" colspan="1">0.850</td><td rowspan="1" colspan="1">1.052</td><td rowspan="1" colspan="1">1.029</td><td rowspan="1" colspan="1">0.625</td></tr><tr><td rowspan="1" colspan="1">
                      <abbrev xmlns:xlink="http://www.w3.org/1999/xlink" xlink:title="Morro Santana" id="ABBRID0E6OAI" xlink:type="simple">MS</abbrev>
                    </td><td rowspan="1" colspan="1"/><td rowspan="1" colspan="1"/><td rowspan="1" colspan="1"/><td rowspan="1" colspan="1"/><td rowspan="1" colspan="1"/><td rowspan="1" colspan="1">X</td><td rowspan="1" colspan="1">X</td><td rowspan="1" colspan="1"/><td rowspan="1" colspan="1"/><td rowspan="1" colspan="1"/><td rowspan="1" colspan="1"/><td rowspan="1" colspan="1"/><td rowspan="1" colspan="1"/><td rowspan="1" colspan="1"/><td rowspan="1" colspan="1">0.33</td><td rowspan="1" colspan="1">0.0005</td><td rowspan="1" colspan="1">-1.131</td><td rowspan="1" colspan="1">-1.155*</td><td rowspan="1" colspan="1">-1.195</td><td rowspan="1" colspan="1">0.952</td></tr><tr><td rowspan="1" colspan="1">
                      <abbrev xmlns:xlink="http://www.w3.org/1999/xlink" xlink:title="Morro da Extrema" id="ABBRID0EERAI" xlink:type="simple">ME</abbrev>
                    </td><td rowspan="1" colspan="1"/><td rowspan="1" colspan="1"/><td rowspan="1" colspan="1">X</td><td rowspan="1" colspan="1">X</td><td rowspan="1" colspan="1"/><td rowspan="1" colspan="1"/><td rowspan="1" colspan="1"/><td rowspan="1" colspan="1"/><td rowspan="1" colspan="1"/><td rowspan="1" colspan="1"/><td rowspan="1" colspan="1"/><td rowspan="1" colspan="1"/><td rowspan="1" colspan="1"/><td rowspan="1" colspan="1"/><td rowspan="1" colspan="1">0.60</td><td rowspan="1" colspan="1">0.0008</td><td rowspan="1" colspan="1">1.753</td><td rowspan="1" colspan="1">1.279</td><td rowspan="1" colspan="1">1.434</td><td rowspan="1" colspan="1">1.938</td></tr><tr><td rowspan="1" colspan="1">
                      <abbrev xmlns:xlink="http://www.w3.org/1999/xlink" xlink:title="Lombas de Viamão" id="ABBRID0EJTAI" xlink:type="simple">LV</abbrev>
                    </td><td rowspan="1" colspan="1"/><td rowspan="1" colspan="1"/><td rowspan="1" colspan="1"/><td rowspan="1" colspan="1"/><td rowspan="1" colspan="1"/><td rowspan="1" colspan="1"/><td rowspan="1" colspan="1"/><td rowspan="1" colspan="1">X</td><td rowspan="1" colspan="1">X</td><td rowspan="1" colspan="1"/><td rowspan="1" colspan="1"/><td rowspan="1" colspan="1"/><td rowspan="1" colspan="1"/><td rowspan="1" colspan="1"/><td rowspan="1" colspan="1">0.33</td><td rowspan="1" colspan="1">0.0002</td><td rowspan="1" colspan="1">-0.933</td><td rowspan="1" colspan="1">-0.950*</td><td rowspan="1" colspan="1">-0.964</td><td rowspan="1" colspan="1">-0.003</td></tr><tr><td rowspan="1" colspan="1">
                      <abbrev xmlns:xlink="http://www.w3.org/1999/xlink" xlink:title="Lombas de Sto. Antonio" id="ABBRID0EOVAI" xlink:type="simple">LSA</abbrev>
                    </td><td rowspan="1" colspan="1"/><td rowspan="1" colspan="1"/><td rowspan="1" colspan="1"/><td rowspan="1" colspan="1"/><td rowspan="1" colspan="1"/><td rowspan="1" colspan="1"/><td rowspan="1" colspan="1"/><td rowspan="1" colspan="1"/><td rowspan="1" colspan="1">X</td><td rowspan="1" colspan="1">X</td><td rowspan="1" colspan="1">X</td><td rowspan="1" colspan="1"/><td rowspan="1" colspan="1"/><td rowspan="1" colspan="1"/><td rowspan="1" colspan="1">0.73</td><td rowspan="1" colspan="1">0.0013</td><td rowspan="1" colspan="1">1.647</td><td rowspan="1" colspan="1">1.395</td><td rowspan="1" colspan="1">1.523</td><td rowspan="1" colspan="1">0.758</td></tr><tr><td rowspan="1" colspan="1">Overall</td><td rowspan="1" colspan="1"/><td rowspan="1" colspan="1"/><td rowspan="1" colspan="1"/><td rowspan="1" colspan="1"/><td rowspan="1" colspan="1"/><td rowspan="1" colspan="1"/><td rowspan="1" colspan="1"/><td rowspan="1" colspan="1"/><td rowspan="1" colspan="1"/><td rowspan="1" colspan="1"/><td rowspan="1" colspan="1"/><td rowspan="1" colspan="1"/><td rowspan="1" colspan="1"/><td rowspan="1" colspan="1"/><td rowspan="1" colspan="1">0.92</td><td rowspan="1" colspan="1">0.0068</td><td rowspan="1" colspan="1">-0.1362</td><td rowspan="1" colspan="1">1.775*</td><td rowspan="1" colspan="1">1.2683</td><td rowspan="1" colspan="1">2.886</td></tr></tbody></table></table-wrap></tp:treatment-sec><tp:treatment-sec><!--Section generated to contain objects referenced in tp:taxon-treatment.--><fig id="F2" position="float" orientation="portrait"><label>Figure 2.</label><caption><p>Pinned-dried <italic><tp:taxon-name><tp:taxon-name-part taxon-name-part-type="genus" reg="Cecidonius">C.</tp:taxon-name-part> <tp:taxon-name-part taxon-name-part-type="species" reg="pampeanus">pampeanus</tp:taxon-name-part></tp:taxon-name></italic> adults, dorsal view: <bold>A</bold> male (holotype, LMCI 188-4) <bold>B</bold> female paratype (LMCI 188-6). Scale bars: 2 mm.</p></caption><graphic xmlns:xlink="http://www.w3.org/1999/xlink" xlink:href="zookeys-695-037-g002.jpg" position="float" orientation="portrait" xlink:type="simple" id="oo_153837.jpg"/></fig><fig id="F3" position="float" orientation="portrait"><label>Figure 3.</label><caption><p>
                  <italic><tp:taxon-name><tp:taxon-name-part taxon-name-part-type="genus" reg="Cecidonius">Cecidonius</tp:taxon-name-part> <tp:taxon-name-part taxon-name-part-type="species" reg="pampeanus">pampeanus</tp:taxon-name-part></tp:taxon-name></italic> adult morphology under light microscopy. <bold>A</bold> head, anterior view <bold>B</bold> lateral cervical sclerites, anterior; <bold>C</bold> fore- and hindwing venation, dorsal <bold>D</bold> metathoracic furcasternum, posterior (closed arrow points to left furcal apophysis) <bold>E</bold> metathoracic furcasternum in detail, lateral (asterisk indicates left furcal apophysis) <bold>F</bold> fore-, median- and hindlegs, from left to right, respectively. Scale bars: 0.25 (<bold>A, D</bold>); 0.1 mm (<bold>B</bold>); 1 mm (<bold>C, F</bold>); 0.2 mm (<bold>E</bold>).</p></caption><graphic xmlns:xlink="http://www.w3.org/1999/xlink" xlink:href="zookeys-695-037-g003.jpg" position="float" orientation="portrait" xlink:type="simple" id="oo_153838.jpg"/></fig><fig id="F4" position="float" orientation="portrait"><label>Figure 4.</label><caption><p>
                  <italic><tp:taxon-name><tp:taxon-name-part taxon-name-part-type="genus" reg="Cecidonius">Cecidonius</tp:taxon-name-part> <tp:taxon-name-part taxon-name-part-type="species" reg="pampeanus">pampeanus</tp:taxon-name-part></tp:taxon-name></italic> genitalia morphology under light microscopy. <bold>A</bold> schematic representation of male genitalia, lateral view (left valve omitted) <bold>B</bold> dissected male genitalia, ventral, with detached phallus and juxta, on left and right side, respectively <bold>C</bold> female genitalia, dorsal <bold>D</bold> schematic representation of female genitalia, latero-dorsal. Roman numbers indicate abdominal segments. Oviscapt cone is represented in light gray in <bold>D</bold>. Arrows point to the end of left anterior apophysis in <bold>C</bold>, and to the apodeme of posterior apophysis in <bold>D</bold>. Asterisks indicate internal dorsal crest of oviscapt cone in <bold>C</bold> and <bold>D</bold>. Open and closed arrow heads point, respectively, to posterior apophyses and cloacal apodemes in <bold>D</bold>. Abbreviations: <bold>cb</bold> corpus bursae; <bold>cl</bold> cloaca; <bold>co</bold> common oviduct; <bold>sp</bold> spermatheca; <bold>rt</bold> rectum; <bold>vt</bold> vestibulum; <bold>ut</bold> utriculus of spermatheca. Scale bars: 0.25 mm.</p></caption><graphic xmlns:xlink="http://www.w3.org/1999/xlink" xlink:href="zookeys-695-037-g004.jpg" position="float" orientation="portrait" xlink:type="simple" id="oo_153839.jpg"/></fig><supplementary-material xmlns:xlink="http://www.w3.org/1999/xlink" id="S3" position="float" orientation="portrait" xlink:type="simple"><label>Supplementary material 3</label><caption><p>Table S3.</p></caption><p>Data type: specimens data</p><p>Explanation note: Specimens used in this study for phylogenetic reconstruction and genetic structure analysis of <italic><tp:taxon-name><tp:taxon-name-part taxon-name-part-type="genus" reg="Cecidonius">C.</tp:taxon-name-part> <tp:taxon-name-part taxon-name-part-type="species" reg="pampeanus">pampeanus</tp:taxon-name-part></tp:taxon-name></italic>.</p><media xlink:href="zookeys-695-037-s003.docx" mimetype="application" mime-subtype="vnd.openxmlformats-officedocument.wordprocessingml.document" position="float" orientation="portrait" xlink:type="simple" id="oo_153849.docx"/><permissions><license xlink:type="simple"><license-p>This dataset is made available under the Open Database License (http://opendatacommons.org/licenses/odbl/1.0/). The Open Database License (ODbL) is a license agreement intended to allow users to freely share, modify, and use this Dataset while maintaining this same freedom for others, provided that the original source and author(s) are credited.</license-p></license></permissions><attrib specific-use="authors">Gilson R.P. Moreira, Rodrigo P. Eltz, Ramoim B. Pase, Gabriela T. Silva, Sérgio A.L. Bordignon, Wolfram Mey, Gislene L. Gonçalves</attrib></supplementary-material><supplementary-material xmlns:xlink="http://www.w3.org/1999/xlink" id="S2" position="float" orientation="portrait" xlink:type="simple"><label>Supplementary material 2</label><caption><p>Table S2.</p></caption><p>Data type: statistical data</p><p>Explanation note: Analysis of Molecular Variance (AMOVA) using φ-statistics based on cytochrome oxidase subunit I mitochondrial sequences for groups of <italic><tp:taxon-name><tp:taxon-name-part taxon-name-part-type="genus" reg="Cecidonius">C.</tp:taxon-name-part> <tp:taxon-name-part taxon-name-part-type="species" reg="pampeanus">pampeanus</tp:taxon-name-part></tp:taxon-name></italic>, defined according to different dispersal barriers.</p><media xlink:href="zookeys-695-037-s002.docx" mimetype="application" mime-subtype="vnd.openxmlformats-officedocument.wordprocessingml.document" position="float" orientation="portrait" xlink:type="simple" id="oo_153848.docx"/><permissions><license xlink:type="simple"><license-p>This dataset is made available under the Open Database License (http://opendatacommons.org/licenses/odbl/1.0/). The Open Database License (ODbL) is a license agreement intended to allow users to freely share, modify, and use this Dataset while maintaining this same freedom for others, provided that the original source and author(s) are credited.</license-p></license></permissions><attrib specific-use="authors">Gilson R.P. Moreira, Rodrigo P. Eltz, Ramoim B. Pase, Gabriela T. Silva, Sérgio A.L. Bordignon, Wolfram Mey, Gislene L. Gonçalves</attrib></supplementary-material><supplementary-material xmlns:xlink="http://www.w3.org/1999/xlink" id="S4" position="float" orientation="portrait" xlink:type="simple"><label>Supplementary material 4</label><caption><p>Figure S1.</p></caption><p>Data type: statistical data</p><p>Explanation note: Graphs depicting the results of the mismatch distribution analysis for the total samples (<italic><tp:taxon-name><tp:taxon-name-part taxon-name-part-type="genus" reg="Cecidonius">C.</tp:taxon-name-part> <tp:taxon-name-part taxon-name-part-type="species" reg="pampeanus">pampeanus</tp:taxon-name-part></tp:taxon-name></italic>) and populations alone (P6 to P9). The analysis was performed with 1420 bp of <abbrev xlink:title="cytochrome oxidase subunit I" id="ABBRID0E4OBK" xlink:type="simple">COI</abbrev> sequences (excluding all sites with missing information or gaps).</p><media xlink:href="zookeys-695-037-s004.docx" mimetype="application" mime-subtype="vnd.openxmlformats-officedocument.wordprocessingml.document" position="float" orientation="portrait" xlink:type="simple" id="oo_153850.docx"/><permissions><license xlink:type="simple"><license-p>This dataset is made available under the Open Database License (http://opendatacommons.org/licenses/odbl/1.0/). The Open Database License (ODbL) is a license agreement intended to allow users to freely share, modify, and use this Dataset while maintaining this same freedom for others, provided that the original source and author(s) are credited.</license-p></license></permissions><attrib specific-use="authors">Gilson R.P. Moreira, Rodrigo P. Eltz, Ramoim B. Pase, Gabriela T. Silva, Sérgio A.L. Bordignon, Wolfram Mey, Gislene L. Gonçalves</attrib></supplementary-material></tp:treatment-sec><ref-list><ref id="B52"><mixed-citation xmlns:xlink="http://www.w3.org/1999/xlink" xlink:type="simple">
          <person-group><name name-style="western"><surname>Morrone</surname><given-names>JJ</given-names></name></person-group> (<year>2006</year>) <article-title>Biogeographic areas and transition zones of Latin America and the Caribbean Islands base on panbiogeographic and cladistics analyses of the entomofauna.</article-title> <source>Annual Review of Entomology</source> <volume>51</volume>: <fpage>467</fpage>–<lpage>94</lpage>. <ext-link xlink:type="simple" ext-link-type="doi" xlink:href="10.1146/annurev.ento.50.071803.130447">https://doi.org/10.1146/annurev.ento.50.071803.130447</ext-link></mixed-citation></ref><ref id="B49"><mixed-citation xmlns:xlink="http://www.w3.org/1999/xlink" xlink:type="simple">
          <person-group><name name-style="western"><surname>Moreira</surname><given-names>GRP</given-names></name><name name-style="western"><surname>Gonçalves</surname><given-names>GL</given-names></name><name name-style="western"><surname>Eltz</surname><given-names>RP</given-names></name><name name-style="western"><surname>San</surname><given-names>Blas G</given-names></name><name name-style="western"><surname>Davis</surname><given-names>DR</given-names></name></person-group> (<year>2012</year>) <article-title>Revalidation of <italic><tp:taxon-name><tp:taxon-name-part taxon-name-part-type="genus">Oliera</tp:taxon-name-part></tp:taxon-name></italic> Brèthes (<tp:taxon-name><tp:taxon-name-part taxon-name-part-type="order">Lepidoptera</tp:taxon-name-part></tp:taxon-name>: <tp:taxon-name><tp:taxon-name-part taxon-name-part-type="genus">Cecidosidae</tp:taxon-name-part></tp:taxon-name>) based on a redescription of <italic><tp:taxon-name><tp:taxon-name-part taxon-name-part-type="genus">O.</tp:taxon-name-part> <tp:taxon-name-part taxon-name-part-type="species">argentinana</tp:taxon-name-part></tp:taxon-name></italic> and DNA analysis of Neotropical cecidosids.</article-title> <source>Zootaxa</source> <volume>3557</volume>: <fpage>1</fpage>–<lpage>19</lpage></mixed-citation></ref><ref id="B3"><mixed-citation xmlns:xlink="http://www.w3.org/1999/xlink" xlink:type="simple">
          <person-group><name name-style="western"><surname>Barkley</surname><given-names>FA</given-names></name></person-group> (<year>1957</year>) <article-title>A study of <italic><tp:taxon-name><tp:taxon-name-part taxon-name-part-type="genus">Schinus</tp:taxon-name-part></tp:taxon-name></italic> L.</article-title> <source>Lilloa</source> <volume>28</volume>: <fpage>1</fpage>–<lpage>110</lpage>.</mixed-citation></ref><ref id="B35"><mixed-citation xmlns:xlink="http://www.w3.org/1999/xlink" xlink:type="simple">
          <person-group><name name-style="western"><surname>Luz</surname><given-names>CLS</given-names></name></person-group> (<year>2011</year>) <article-title><tp:taxon-name><tp:taxon-name-part taxon-name-part-type="family">Anacardiaceae</tp:taxon-name-part></tp:taxon-name> R. Br. na flora fanerogâmica do Estado de São Paulo</article-title>. <source>Unpublished M.Sc. Thesis</source>, São Paulo: Universidade de São Paulo.</mixed-citation></ref></ref-list></tp:taxon-treatment>
